# Supplementary material for: Effects of Continuous Sugar Beet Cropping on Rhizospheric Microbial Communities
Source: Genes (Basel). 2019 Dec 22;11(1):13. doi: 10.3390/genes11010013 (PMC7017100; doi:10.3390/genes11010013)
Supplement: Supplementary file 1 [file genes-11-00013-s001.zip]

Archive with 4 entries (3 files):
- Supplementary materials/
- Supplementary materials/Datasets S1-S17.xlsx
- Supplementary materials/Supplementary Figures.pdf
- Supplementary materials/Supplementary Tables.docx
