# Supplementary material for: Effects of Continuous Sugar Beet Cropping on Rhizospheric Microbial Communities
Source: Genes (Basel). 2019 Dec 22;11(1):13. doi: 10.3390/genes11010013 (PMC7017100; doi:10.3390/genes11010013)
Supplement: Supplementary file 1 [file genes-11-00013-s001.zip › Supplementary materials/Datasets S1-S17.xlsx]

## Sheet: S1
Dataset S1. Data output from 16S amplicon sequencing
Sample_Name	Raw_reads(#)	Clean_Reads(#)	Base(nt)	AvgLen(nt)	Q20	GC%	Effective%	Taxon_Tag	Unclassified_Tag	Unique_Tag	OTU_num
T0a	116511	110047	27969054	254	82.88	57.2	94.45	90839	0	19208	4603
T0b	112689	110151	27935793	253	86.09	57.19	97.75	95756	0	14395	4784
T0c	112524	110091	27926227	253	87.27	57.11	97.84	97572	0	12519	4760
T1a	115179	110077	27969262	254	82.65	56.74	95.57	92770	0	17307	4591
T1b	112948	110128	27907876	253	86.32	56.08	97.5	98711	0	11417	4598
T1c	117110	110184	27953929	253	87.12	57.01	94.09	95784	0	14400	4542
T5a	118101	110142	27935175	253	86.45	57.19	93.26	97604	0	12538	4631
T5b	113091	110082	27927616	253	86.49	57.06	97.34	97475	0	12607	4642
T5c	115214	110119	27968679	253	84.07	57.07	95.58	94118	0	16001	4322
T30a	118449	110147	27944023	253	87.04	57.37	92.99	96306	0	13841	4719
T30b	115029	110138	27972750	253	80.58	57.22	95.75	89823	0	20315	4455
T30c	114410	110129	28023412	254	79.97	57.48	96.26	87744	0	22385	4337

## Sheet: S2
Dataset S2. Data output from ITS1 amplicon sequencing
#Sample_name	Raw_reads(#)	Clean_Reads(#)	Base(nt)	AvgLen(nt)	Q20	GC%	Effective%	Taxon_Tag	Unclassified_Tag	Unique_Tag	OTU_num
T0a	88049	80019	18544000	231	73.63	47.29	90.88	60484	215	19320	816
T0b	71007	68490	15629256	228	80.95	48.36	96.46	59552	151	8787	777
T0c	79664	76943	17760362	230	79.31	47.45	96.58	62271	131	14541	800
T1a	53620	51056	11612890	227	78.08	48.24	95.22	42356	793	7907	617
T1b	71097	67263	15288137	227	74.64	48.11	94.61	56992	378	9893	736
T1c	74415	69884	15889237	227	73.91	48.17	93.91	58042	357	11485	752
T5a	70431	65580	15536514	236	83.18	44.82	93.11	59061	721	5798	674
T5b	71158	67248	15059659	223	82.69	49.79	94.51	58866	1340	7042	757
T5c	58163	56556	12943753	228	73	48.63	97.24	45153	851	10552	705
T30a	80659	74280	16784564	225	71.22	46.63	92.09	60327	358	13595	723
T30b	84185	80244	18135574	226	81.68	46.71	95.32	71048	806	8390	817
T30c	74595	72581	16467635	226	82.5	44.12	97.3	65515	532	6534	832

## Sheet: S3
Dataset S3. Varied alpha metrics results of microbial samples.
Sample type	Sample name	observed_species	shannon	simpson	chao1	ACE	goods_coverage	PD_whole_tree
Bacteria	T0a	4256	10.236	0.998	4579.85	4595.29	0.993	284.777
	T0b	4401	10.383	0.998	4741.3	4769.48	0.993	291.559
	T0c	4393	10.383	0.998	4776.84	4761.71	0.993	290.14
	T1a	4228	10.154	0.997	4506.68	4539.94	0.993	279.419
	T1b	4166	9.113	0.971	4503.08	4561.26	0.992	278.002
	T1c	4179	10.233	0.998	4450.12	4479.65	0.994	277.087
	T5a	4230	10.185	0.998	4608.37	4617.61	0.992	278.316
	T5b	4265	10.171	0.998	4594.17	4643.26	0.993	280.758
	T5c	3946	10.047	0.998	4253.03	4299.31	0.993	266.158
	T30a	4334	10.325	0.998	4675.52	4704.54	0.993	282.16
	T30b	4117	10.339	0.998	4389.03	4426.72	0.994	272.135
	T30c	4337	10.075	0.997	4993.73	4969.17	0.99	286.65
	Sample name	observed_species	shannon	simpson	chao1	ACE	goods_coverage	PD_whole_tree
Fungi	T0a	746	6.971	0.978	780.009	792.907	0.998	198.705
	T0b	705	6.499	0.965	750.101	762.232	0.998	174.224
	T0c	730	6.593	0.967	787.644	800.591	0.997	191.108
	T1a	617	5.884	0.96	717.346	715.045	0.997	179.979
	T1b	661	6.351	0.966	706.571	710.863	0.998	159.17
	T1c	692	6.459	0.97	767.505	783.622	0.997	169.851
	T5a	614	5.189	0.878	651.2	673.532	0.998	169.256
	T5b	707	6.56	0.972	761.6	771.545	0.998	179.531
	T5c	647	6.678	0.975	678.205	682.658	0.998	193.102
	T30a	654	6.39	0.958	682.97	699.075	0.998	179.493
	T30b	751	6.767	0.979	878.976	858.116	0.997	206.283
	T30c	755	6.424	0.957	896.917	841.524	0.997	215.296

## Sheet: S4
Dataset S4. PCoA profiling distance matrix using weighted_unifrac analysis between sample datasets.
Bacteria
	T0a	T0b	T0c	T1a	T1b	T1c	T5a	T5b	T5c	T30a	T30b	T30c
T0a	0	0.142916	0.146255	0.227608	0.317904	0.280098	0.252294	0.243004	0.280486	0.231499	0.236686	0.257758
T0b	0.142916	0	0.067386	0.260587	0.27697	0.205005	0.206491	0.20132	0.233041	0.170012	0.173687	0.251694
T0c	0.146255	0.067386	0	0.256173	0.270997	0.202808	0.205798	0.19179	0.219826	0.185674	0.18106	0.24746
T1a	0.227608	0.260587	0.256173	0	0.279093	0.250832	0.25757	0.243866	0.263954	0.268245	0.261215	0.284852
T1b	0.317904	0.27697	0.270997	0.279093	0	0.240771	0.248045	0.243091	0.269016	0.27904	0.265507	0.313656
T1c	0.280098	0.205005	0.202808	0.250832	0.240771	0	0.141632	0.135693	0.154236	0.181329	0.175824	0.238944
T5a	0.252294	0.206491	0.205798	0.25757	0.248045	0.141632	0	0.0768869	0.13143	0.141991	0.1572	0.180087
T5b	0.243004	0.20132	0.19179	0.243866	0.243091	0.135693	0.0768869	0	0.100234	0.154364	0.154853	0.19312
T5c	0.280486	0.233041	0.219826	0.263954	0.269016	0.154236	0.13143	0.100234	0	0.208459	0.168801	0.242402
T30a	0.231499	0.170012	0.185674	0.268245	0.27904	0.181329	0.141991	0.154364	0.208459	0	0.111058	0.157963
T30b	0.236686	0.173687	0.18106	0.261215	0.265507	0.175824	0.1572	0.154853	0.168801	0.111058	0	0.197769
T30c	0.257758	0.251694	0.24746	0.284852	0.313656	0.238944	0.180087	0.19312	0.242402	0.157963	0.197769	0
Fungi
	T0a	T0b	T0c	T1a	T1b	T1c	T5a	T5b	T5c	T30a	T30b	T30c
T0a	0	0.384563	0.245779	0.608914	0.558714	0.596924	0.852147	0.775643	0.601209	0.925314	0.609711	1.1727
T0b	0.384563	0	0.335192	0.475444	0.406373	0.415176	1.00209	0.620449	0.524749	0.988645	0.616555	1.25601
T0c	0.245779	0.335192	0	0.506437	0.458192	0.5006	0.80703	0.690907	0.521916	1.00737	0.627717	1.24198
T1a	0.608914	0.475444	0.506437	0	0.21329	0.200098	0.920413	0.524254	0.374254	1.05659	0.668548	1.33159
T1b	0.558714	0.406373	0.458192	0.21329	0	0.124147	0.912444	0.51123	0.33546	1.04221	0.687653	1.34349
T1c	0.596924	0.415176	0.5006	0.200098	0.124147	0	0.944637	0.506654	0.363773	1.04524	0.685382	1.34273
T5a	0.852147	1.00209	0.80703	0.920413	0.912444	0.944637	0	1.03055	0.82038	1.20991	1.06512	1.43515
T5b	0.775643	0.620449	0.690907	0.524254	0.51123	0.506654	1.03055	0	0.325275	1.06548	0.679897	1.3411
T5c	0.601209	0.524749	0.521916	0.374254	0.33546	0.363773	0.82038	0.325275	0	1.1223	0.744927	1.41262
T30a	0.925314	0.988645	1.00737	1.05659	1.04221	1.04524	1.20991	1.06548	1.1223	0	0.636453	0.677289
T30b	0.609711	0.616555	0.627717	0.668548	0.687653	0.685382	1.06512	0.679897	0.744927	0.636453	0	0.867015
T30c	1.1727	1.25601	1.24198	1.33159	1.34349	1.34273	1.43515	1.3411	1.41262	0.677289	0.867015	0

## Sheet: S5
Dataset S5. Top 10 species abundance layout of different levels (a,phylum; b, family).
			(a)
Bacteria at phylum level
Taxonomy	Proteobacteria	Actinobacteria	Firmicutes	Acidobacteria	Gemmatimonadetes	Bacteroidetes	Chloroflexi	Planctomycetes	Rokubacteria	Verrucomicrobia	Others
T0	0.320945	0.202027	0.009604	0.090973	0.125805	0.05581	0.059776	0.037967	0.013874	0.011667	0.071553
T1	0.311068	0.121171	0.080921	0.118758	0.116285	0.06541	0.042871	0.04629	0.019481	0.015424	0.062321
T5	0.322563	0.112536	0.010527	0.153845	0.139865	0.059514	0.048045	0.046643	0.025897	0.014991	0.065573
T30	0.2809	0.147558	0.008058	0.146988	0.134247	0.050074	0.062637	0.048854	0.029772	0.014527	0.076385
Fungi at phylum level
Taxonomy	Ascomycota	Mortierellomycota	Basidiomycota	Chytridiomycota	Aphelidiomycota	Mucoromycota	Rozellomycota	Olpidiomycota	Kickxellomycota	Calcarisporiellomycota	Others
T0	0.393126	0.0742	0.011719	0.005392	0.004025	0.000209	0.000193	0.000294	7e-05	0.000394	0.510379
T1	0.420496	0.064219	0.007594	0.001491	0.004681	0.000108	0.001275	0.000239	4.6e-05	6.2e-05	0.499788
T5	0.499818	0.020309	0.00876	0.001259	0.003198	0.000108	0.000139	0.000216	0	1.5e-05	0.466175
T30	0.394092	0.11597	0.015636	0.006976	0.006806	0.002163	0.004257	0.002657	0.000355	3.9e-05	0.451049
			(b)
Bacteria at family level
Taxonomy	Planococcaceae	Gemmatimonadaceae	Sphingomonadaceae	unidentified_Acidobacteria	Sphingobacteriaceae	Xanthomonadaceae	unidentified_Gammaproteobacteria	Pyrinomonadaceae	Nitrosomonadaceae	Halomonadaceae	Others
T0	0.001387	0.08777	0.040542	0.03234	0.00288	0.040789	0.035934	0.010303	0.013323	8e-05	0.734652
T1	0.068297	0.089632	0.056524	0.035539	0.023527	0.019629	0.032572	0.02018	0.01352	0.015861	0.624719
T5	0.001846	0.102545	0.081331	0.041287	0.00392	0.026851	0.020127	0.031934	0.024784	0.000441	0.664934
T30	0.001561	0.098787	0.046666	0.045036	0.002378	0.024203	0.020769	0.022338	0.017661	0.000167	0.720433
Fungi at family level
Taxonomy	Pyronemataceae	Mortierellaceae	Pleosporaceae	Nectriaceae	Microascaceae	Hypocreales_fam_Incertae_sedis	Ceratostomataceae	Cladosporiaceae	Chaetomiaceae	Lasiosphaeriaceae	Others
T0	0.097662	0.074053	0.006922	0.048445	0.029193	0.009695	0.024636	0.001275	0.022859	0.000664	0.684597
T1	0.079044	0.064034	0.003948	0.025717	0.114549	0.042357	0.012515	0.004048	0.007547	0.010769	0.635472
T5	0.143503	0.020309	0.01613	0.103463	0.018857	0.033535	0.047363	0.002634	0.00832	0.003422	0.602463
T30	0.016177	0.115723	0.125812	0.068151	0.052933	0.026065	0.006474	0.026837	0.003685	0.000155	0.557989

## Sheet: S6
Dataset S6. Comparison of bacterial community structure between four groups of bacterial samples at the genus level.
Taxa	mean(group1)	variance(group1)	standard error(group1)	mean(group2)	variance(group2)	standard error(group2)	T0-vs-T1	mean(group1)	variance(group1)	standard error(group1)	mean(group2)	variance(group2)	standard error(group2)	T0-vs-T5	mean(group1)	variance(group1)	standard error(group1)	mean(group2)	variance(group2)	standard error(group2)	T0-vs-T30
Lysinibacillus	0.000550845	2.78391e-08	9.63312e-05	0.0670511	0.0132639	0.0664929	0.357586	0.000550845	2.78391e-08	9.63312e-05	0.000524252	3.50694e-09	3.41904e-05	0.836247	0.000550845	2.78391e-08	9.63312e-05	0.000292518	3.42035e-09	3.37656e-05	0.0644866
Sphingomonas	0.0210423	7.13413e-05	0.00487652	0.0311664	0.000246285	0.00906063	0.409939	0.0210423	7.13413e-05	0.00487652	0.0503928	6.43331e-05	0.00463081	0.0198814	0.0210423	7.13413e-05	0.00487652	0.0309043	2.19305e-06	0.000854996	0.103237
Sphingobacterium	6.45818e-05	6.9273e-10	1.51957e-05	0.0202749	0.00036074	0.0109657	0.118759	6.45818e-05	6.9273e-10	1.51957e-05	0.000919341	6.30384e-08	0.000144958	0.0114479	6.45818e-05	6.9273e-10	1.51957e-05	9.49733e-05	1.73182e-10	7.59786e-06	0.126724
unidentified_Acidobacteria	0.0260949	2.87808e-06	0.000979469	0.0266495	6.55621e-06	0.00147831	0.800296	0.0260949	2.87808e-06	0.000979469	0.0314437	1.29392e-05	0.00207679	0.0662663	0.0260949	2.87808e-06	0.000979469	0.0358353	1.15893e-05	0.00196548	0.0209315
Halomonas	7.59786e-05	1.60194e-09	2.3108e-05	0.0158453	0.000118391	0.00628201	0.0603995	7.59786e-05	1.60194e-09	2.3108e-05	0.000440676	1.04342e-08	5.89753e-05	0.0116416	7.59786e-05	1.60194e-09	2.3108e-05	0.000167153	6.79741e-09	4.76005e-05	0.144822
Steroidobacter	0.015606	1.21413e-05	0.00201174	0.0103331	6.86028e-06	0.0015122	0.0927967	0.015606	1.21413e-05	0.00201174	0.00754088	1.82054e-06	0.000779003	0.0265787	0.015606	1.21413e-05	0.00201174	0.00657975	9.37826e-07	0.000559114	0.0224083
Acidibacter	0.0122364	6.86339e-06	0.00151255	0.0147285	8.45438e-06	0.00167873	0.301853	0.0122364	6.86339e-06	0.00151255	0.00717618	7.40229e-06	0.00157081	0.0672978	0.0122364	6.86339e-06	0.00151255	0.00847921	4.4433e-06	0.001217	0.10824
Haliangium	0.00798155	2.65909e-06	0.000941468	0.0105914	7.92613e-07	0.000514008	0.0684539	0.00798155	2.65909e-06	0.000941468	0.0141662	5.18716e-06	0.00131493	0.0255521	0.00798155	2.65909e-06	0.000941468	0.0153857	4.21158e-06	0.00118485	0.0179242
Gaiella	0.0130037	1.24056e-05	0.00203352	0.00738132	9.58959e-06	0.00178788	0.0944799	0.0130037	1.24056e-05	0.00203352	0.0092504	4.61142e-07	0.000392064	0.108828	0.0130037	1.24056e-05	0.00203352	0.0117729	2.47249e-05	0.00287082	0.775645
Lysobacter	0.011431	1.65645e-06	0.000743067	0.00279981	5.24267e-07	0.000418038	0.00210638	0.011431	1.65645e-06	0.000743067	0.005687	6.10715e-06	0.00142679	0.0280702	0.011431	1.65645e-06	0.000743067	0.00819049	3.37478e-05	0.00335399	0.416254
Dongia	0.0100748	9.96102e-07	0.000576224	0.00787898	2.86574e-07	0.00030907	0.0338723	0.0100748	9.96102e-07	0.000576224	0.00572119	7.8023e-07	0.000509977	0.0120291	0.0100748	9.96102e-07	0.000576224	0.00614667	1.15058e-06	0.000619296	0.0189462
Nocardioides	0.00847921	2.86907e-06	0.000977935	0.00525012	2.55362e-06	0.000922608	0.069156	0.00847921	2.86907e-06	0.000977935	0.00407245	9.90041e-07	0.000574468	0.0249709	0.00847921	2.86907e-06	0.000977935	0.00795116	1.24748e-06	0.000644845	0.692418
Pseudomonas	0.00394709	4.14902e-07	0.000371888	0.00279601	1.75481e-06	0.000764812	0.217676	0.00394709	4.14902e-07	0.000371888	0.00785239	4.26146e-06	0.00119184	0.0397361	0.00394709	4.14902e-07	0.000371888	0.00368876	3.60077e-06	0.00109556	0.857044
Altererythrobacter	0.00961509	3.04498e-07	0.00031859	0.00656075	8.21707e-07	0.000523357	0.0147991	0.00961509	3.04498e-07	0.00031859	0.00670511	8.03393e-07	0.000517492	0.0171259	0.00961509	3.04498e-07	0.00031859	0.00384832	3.31515e-07	0.000332423	0.00247677
Agromyces	0.00778401	3.9383e-06	0.00114576	0.00309613	1.64233e-06	0.000739895	0.0322979	0.00778401	3.9383e-06	0.00114576	0.00255668	1.04083e-07	0.000186264	0.0188523	0.00778401	3.9383e-06	0.00114576	0.00344563	1.13305e-07	0.00019434	0.0291883
Stenotrophobacter	0.00256048	7.48581e-08	0.000157964	0.00453972	1.01121e-06	0.000580578	0.0352671	0.00256048	7.48581e-08	0.000157964	0.00539828	1.18816e-05	0.00199011	0.190584	0.00256048	7.48581e-08	0.000157964	0.00520074	3.24981e-06	0.0010408	0.0662861
Bacillus	0.00221098	1.50149e-07	0.000223718	0.00578197	6.94029e-06	0.001521	0.072896	0.00221098	1.50149e-07	0.000223718	0.00383312	5.2076e-07	0.000416637	0.033385	0.00221098	1.50149e-07	0.000223718	0.00157656	7.53777e-08	0.000158511	0.0743839
unidentified_Bacteria	0.00665952	1.82378e-06	0.000779697	0.0017665	3.34069e-07	0.000333701	0.00986288	0.00665952	1.82378e-06	0.000779697	0.00228316	6.03108e-08	0.000141787	0.0132373	0.00665952	1.82378e-06	0.000779697	0.00199064	4.19058e-07	0.000373746	0.0130513
Bryobacter	0.00270104	4.55643e-07	0.000389719	0.00514755	1.5457e-06	0.000717797	0.0417849	0.00270104	4.55643e-07	0.000389719	0.0063974	1.09135e-06	0.000603145	0.0144455	0.00270104	4.55643e-07	0.000389719	0.0031835	3.80872e-07	0.00035631	0.425389
Chryseolinea	0.00652276	1.01784e-06	0.000582476	0.00169812	3.92128e-07	0.000361538	0.00610165	0.00652276	1.01784e-06	0.000582476	0.00168673	8.45563e-08	0.000167885	0.00578935	0.00652276	1.01784e-06	0.000582476	0.00235914	7.88413e-08	0.000162112	0.00834719
Solirubrobacter	0.00657215	2.57479e-07	0.000292961	0.00562622	1.90886e-06	0.000797676	0.298229	0.00657215	2.57479e-07	0.000292961	0.00499939	4.42178e-07	0.000383918	0.0354165	0.00657215	2.57479e-07	0.000292961	0.0049766	8.77689e-07	0.000540891	0.0609731
Iamia	0.00565661	1.60415e-06	0.000731242	0.00251869	5.0513e-07	0.000410337	0.0261986	0.00565661	1.60415e-06	0.000731242	0.00199444	3.27315e-08	0.000104453	0.0164988	0.00565661	1.60415e-06	0.000731242	0.00336205	1.41577e-08	6.86966e-05	0.04122
unidentified_Nitrospiraceae	0.00375714	6.87534e-08	0.000151386	0.00474106	4.18898e-06	0.00118166	0.483839	0.00375714	6.87534e-08	0.000151386	0.00626064	5.17253e-07	0.000415232	0.0118354	0.00375714	6.87534e-08	0.000151386	0.00401167	7.60397e-06	0.00159206	0.900472
Blastococcus	0.00559582	5.9709e-07	0.000446128	0.00468408	3.9383e-06	0.00114576	0.529378	0.00559582	5.9709e-07	0.000446128	0.00454732	1.64995e-06	0.000741609	0.260395	0.00559582	5.9709e-07	0.000446128	0.00372295	3.83989e-07	0.000357766	0.0360293
Pontibacter	0.00499559	1.41997e-06	0.000687984	0.0010599	1.29497e-07	0.000207764	0.0115012	0.00499559	1.41997e-06	0.000687984	0.0035558	1.48201e-07	0.000222262	0.0907143	0.00499559	1.41997e-06	0.000687984	0.00375334	2.07771e-06	0.000832209	0.292462
Pirellula	0.00430799	7.36199e-07	0.000495378	0.00455872	1.49513e-06	0.000705957	0.814319	0.00430799	7.36199e-07	0.000495378	0.00392429	1.28904e-06	0.0006555	0.692639	0.00430799	7.36199e-07	0.000495378	0.00419022	1.37334e-07	0.000213958	0.859051
Gemmatimonas	0.00371535	8.46862e-08	0.000168014	0.00357099	1.36295e-07	0.000213147	0.655837	0.00371535	8.46862e-08	0.000168014	0.00510576	3.99142e-07	0.000364757	0.0331913	0.00371535	8.46862e-08	0.000168014	0.00486263	4.60362e-07	0.000391732	0.0542298
Novosphingobium	0.0007104	9.39515e-09	5.59617e-05	0.0024731	2.06559e-06	0.000829777	0.0911797	0.0007104	9.39515e-09	5.59617e-05	0.00456631	5.30111e-07	0.000420362	0.004046	0.0007104	9.39515e-09	5.59617e-05	0.00232495	2.58085e-07	0.000293306	0.012802
Terrimonas	0.00194125	8.09498e-07	0.000519454	0.0024807	3.92951e-07	0.000361917	0.473423	0.00194125	8.09498e-07	0.000519454	0.0038977	9.82464e-07	0.000572266	0.0576441	0.00194125	8.09498e-07	0.000519454	0.00398128	6.68961e-07	0.000472215	0.0452347
unidentified_Gammaproteobacteria	0.00422061	8.62882e-08	0.000169596	0.00436117	5.15694e-07	0.000414606	0.79961	0.00422061	8.62882e-08	0.000169596	0.00312652	8.39502e-08	0.000167282	0.0182712	0.00422061	8.62882e-08	0.000169596	0.00242372	6.1207e-07	0.000451689	0.029687
Woeseia	0.00456631	9.53802e-08	0.000178307	0.000288719	3.9399e-09	3.62395e-05	0.000234043	0.00456631	9.53802e-08	0.000178307	0.000258327	2.08252e-08	8.3317e-05	0.00128814	0.00456631	9.53802e-08	0.000178307	0.000338105	1.8747e-08	7.90506e-05	0.000731051
Adhaeribacter	0.00373055	1.3006e-07	0.000208215	0.0035558	2.92375e-07	0.000312183	0.695158	0.00373055	1.3006e-07	0.000208215	0.00436877	2.03186e-07	0.000260248	0.0980993	0.00373055	1.3006e-07	0.000208215	0.0028568	2.69429e-07	0.000299682	0.0714866
Aeromicrobium	0.00316831	2.02831e-06	0.000822256	0.00279221	1.90518e-06	0.000796907	0.782329	0.00316831	2.02831e-06	0.000822256	0.00216539	7.49707e-07	0.000499902	0.329896	0.00316831	2.02831e-06	0.000822256	0.00220338	2.43451e-07	0.000284869	0.308445
Marmoricola	0.00409905	3.23721e-07	0.000328492	0.00121946	2.27692e-07	0.000275494	0.0063357	0.00409905	3.23721e-07	0.000328492	0.00136002	1.50842e-07	0.000224233	0.00802906	0.00409905	3.23721e-07	0.000328492	0.00299356	8.48594e-09	5.3185e-05	0.0352763
Pedomicrobium	0.00314931	2.09148e-06	0.000834961	0.00188047	3.13417e-07	0.000323222	0.194329	0.00314931	2.09148e-06	0.000834961	0.00164494	4.21266e-08	0.0001185	0.115404	0.00314931	2.09148e-06	0.000834961	0.00237433	1.01991e-06	0.000583071	0.503694

## Sheet: S7
Dataset S7. Comparison of bacterial community structure between four groups of fungal samples at the genus level.
Taxa	mean(group1)	variance(group1)	standard error(group1)	mean(group2)	variance(group2)	standard error(group2)	T0-vs-T1	mean(group1)	variance(group1)	standard error(group1)	mean(group2)	variance(group2)	standard error(group2)	T0-vs-T5	mean(group1)	variance(group1)	standard error(group1)	mean(group2)	variance(group2)	standard error(group2)	T0-vs-T30
Pseudombrophila	0.0969045	0.000637493	0.0145773	0.0787813	0.000190243	0.00796331	0.311362	0.0969045	0.000637493	0.0145773	0.143302	0.0250676	0.0914104	0.710937	0.0969045	0.000637493	0.0145773	0.014786	0.000112702	0.00612922	0.00857595
Mortierella	0.0696347	1.75592e-05	0.00241931	0.0600246	0.000123466	0.00641524	0.208601	0.0696347	1.75592e-05	0.00241931	0.0165473	1.60503e-05	0.00231303	0.000755245	0.0696347	1.75592e-05	0.00241931	0.108477	0.00373533	0.0352861	0.283215
Alternaria	0.00662047	1.66842e-06	0.000745749	0.00370036	3.04287e-06	0.00100712	0.0643478	0.00662047	1.66842e-06	0.000745749	0.015404	9.4661e-06	0.00177634	0.0156503	0.00662047	1.66842e-06	0.000745749	0.119825	0.00525136	0.0418384	0.0326076
Petriella	0.0130864	3.40864e-06	0.00106593	0.106476	4.53796e-05	0.00388928	0.00165217	0.0130864	3.40864e-06	0.00106593	0.0103286	6.62804e-06	0.00148639	0.179105	0.0130864	3.40864e-06	0.00106593	0.0494565	0.000738452	0.0156892	0.0493987
Acremonium	0.00915433	4.03365e-07	0.000366681	0.0419554	0.00132211	0.020993	0.166051	0.00915433	4.03365e-07	0.000366681	0.0332878	0.000309503	0.0101572	0.052	0.00915433	4.03365e-07	0.000366681	0.0260184	2.9643e-05	0.0031434	0.00677215
Neonectria	0.0184632	3.6578e-05	0.0034918	0.0127388	3.85498e-06	0.00113357	0.167609	0.0184632	3.6578e-05	0.0034918	0.0459957	0.000580565	0.0139112	0.0857552	0.0184632	3.6578e-05	0.0034918	0.0153113	1.64571e-05	0.00234215	0.597215
Microthecium	0.0246356	4.78608e-05	0.0039942	0.0125148	1.62759e-05	0.00232923	0.0435217	0.0246356	4.78608e-05	0.0039942	0.047363	0.000614524	0.0143123	0.171811	0.0246356	4.78608e-05	0.0039942	0.00647369	4.64489e-05	0.00393484	0.0196203
Fusarium	0.0231601	2.15558e-07	0.000268053	0.0100736	1.0341e-06	0.000587113	0.00247826	0.0231601	2.15558e-07	0.000268053	0.0475484	9.19202e-05	0.00553535	0.0170839	0.0231601	2.15558e-07	0.000268053	0.0400627	9.8323e-05	0.00572489	0.0263734
Cladosporium	0.00124375	9.9973e-07	0.000577272	0.00396301	1.6054e-06	0.000731529	0.0326304	0.00124375	9.9973e-07	0.000577272	0.00259566	5.87055e-07	0.000442363	0.0970629	0.00124375	9.9973e-07	0.000577272	0.0264046	0.000330466	0.0104955	0.044557
Cephalotrichum	0.0119508	1.27628e-05	0.00206259	0.00608743	2.77647e-06	0.000962024	0.0488551	0.0119508	1.27628e-05	0.00206259	0.00803418	4.47533e-06	0.00122138	0.148399	0.0119508	1.27628e-05	0.00206259	0.00222485	9.18448e-08	0.000174971	0.00977848
Chaetomium	0.0105758	3.89633e-06	0.00113964	0.00441107	1.23922e-05	0.00203242	0.0411377	0.0105758	3.89633e-06	0.00113964	0.00438017	1.14296e-06	0.000617241	0.0127622	0.0105758	3.89633e-06	0.00113964	0.00231755	8.37883e-08	0.000167121	0.00360759
Thielavia	0.00739299	3.03625e-06	0.00100602	0.00108925	4.27535e-07	0.000377507	0.00971014	0.00739299	3.03625e-06	0.00100602	0.000162229	4.83394e-09	4.01412e-05	0.00604196	0.00739299	3.03625e-06	0.00100602	6.95265e-05	6.98235e-09	4.82437e-05	0.00300633
Apodus	3.09007e-05	2.86456e-09	3.09007e-05	0.00422567	1.88654e-05	0.00250768	0.141746	3.09007e-05	2.86456e-09	3.09007e-05	6.95265e-05	3.75973e-09	3.54012e-05	0.542371	3.09007e-05	2.86456e-09	3.09007e-05	1.54503e-05	7.16139e-10	1.54503e-05	0.751089
Schizothecium	0.000540762	1.73664e-08	7.60841e-05	0.00619559	9.71854e-06	0.00179986	0.0287899	0.000540762	1.73664e-08	7.60841e-05	0.00329865	2.0691e-06	0.000830483	0.0264336	0.000540762	1.73664e-08	7.60841e-05	9.2702e-05	4.83394e-09	4.01412e-05	0.00797468
Gibberella	0.00188494	4.00322e-07	0.000365295	0.000726166	3.88505e-08	0.000113799	0.0303478	0.00188494	4.00322e-07	0.000365295	0.00434927	1.39595e-05	0.00215712	0.290727	0.00188494	4.00322e-07	0.000365295	0.00266518	1.06884e-07	0.000188754	0.0747089
Preussia	0.00120513	2.79294e-08	9.64873e-05	0.00393984	2.91057e-06	0.000984982	0.034971	0.00120513	2.79294e-08	9.64873e-05	0.0045115	8.73672e-06	0.00170653	0.085	0.00120513	2.79294e-08	9.64873e-05	0.000540762	1.86017e-07	0.000249009	0.0408291
Pleospora	3.86258e-05	1.25324e-09	2.04389e-05	7.72517e-05	3.40166e-09	3.36732e-05	0.456681	3.86258e-05	1.25324e-09	2.04389e-05	0.000332182	8.50415e-08	0.000168366	0.131469	3.86258e-05	1.25324e-09	2.04389e-05	0.00538444	4.41195e-06	0.0012127	0.0110823
Phaeoacremonium	0.00156821	2.38653e-07	0.000282048	0.0045733	1.07944e-05	0.00189687	0.161703	0.00156821	2.38653e-07	0.000282048	0.000757067	1.34455e-07	0.000211703	0.0533986	0.00156821	2.38653e-07	0.000282048	0.00376216	4.74388e-06	0.0012575	0.121696
Plectosphaerella	0.000440335	4.02828e-08	0.000115878	0.00212442	5.12576e-07	0.000413351	0.0166377	0.000440335	4.02828e-08	0.000115878	0.00216305	8.34839e-07	0.000527522	0.0286993	0.000440335	4.02828e-08	0.000115878	0.00403254	5.8351e-06	0.00139464	0.0376076
Dactylonectria	0.00156821	6.40407e-07	0.000462027	0.00126693	5.60379e-08	0.000136672	0.640565	0.00156821	6.40407e-07	0.000462027	0.0032832	5.4969e-06	0.00135363	0.259098	0.00156821	6.40407e-07	0.000462027	0.00404799	4.15307e-06	0.00117659	0.0715506
Neocosmospora	0.00324457	7.16121e-06	0.00154501	0.000842043	2.21466e-07	0.000271702	0.172659	0.00324457	7.16121e-06	0.00154501	0.00103517	5.18485e-07	0.000415726	0.199287	0.00324457	7.16121e-06	0.00154501	0.00258021	3.94414e-07	0.00036259	0.787095
Paramyrothecium	8.49769e-05	2.86456e-09	3.09007e-05	6.95265e-05	6.98235e-09	4.82437e-05	0.835732	8.49769e-05	2.86456e-09	3.09007e-05	0.00518359	1.71891e-06	0.000756948	0.0067972	8.49769e-05	2.86456e-09	3.09007e-05	0.000185404	2.09471e-08	8.35605e-05	0.27731
Papulaspora	0.000865219	4.05156e-07	0.000367494	0.000494411	5.6575e-08	0.000137326	0.468746	0.000865219	4.05156e-07	0.000367494	0.00293556	7.46432e-06	0.00157737	0.23114	0.000865219	4.05156e-07	0.000367494	0.000486686	4.66206e-07	0.000394211	0.62693
Geomyces	0.00129783	1.0205e-08	5.83237e-05	0.0011356	7.14349e-08	0.00015431	0.452355	0.00129783	1.0205e-08	5.83237e-05	0.000301282	3.75973e-09	3.54012e-05	0.00151049	0.00129783	1.0205e-08	5.83237e-05	0.0035922	2.84289e-06	0.000973463	0.0476139
Mucor	7.72517e-06	1.79035e-10	7.72517e-06	1.54503e-05	1.79035e-10	7.72517e-06	1	7.72517e-06	1.79035e-10	7.72517e-06	7.72517e-06	1.79035e-10	7.72517e-06	1	7.72517e-06	1.79035e-10	7.72517e-06	0.00188494	8.7872e-06	0.00171145	0.283816
Thanatephorus	1.54503e-05	1.79035e-10	7.72517e-06	0	0	0	0.499998	1.54503e-05	1.79035e-10	7.72517e-06	1.54503e-05	1.79035e-10	7.72517e-06	1	1.54503e-05	1.79035e-10	7.72517e-06	0.00210897	6.58919e-06	0.00148202	0.179722
Retroconis	0.00298964	9.89883e-07	0.000574422	0.00191584	6.93043e-07	0.00048064	0.199181	0.00298964	9.89883e-07	0.000574422	0.003345	2.24205e-06	0.000864494	0.809231	0.00298964	9.89883e-07	0.000574422	0.000834318	4.25924e-07	0.000376795	0.0215633
Trichurus	0.00390894	4.51347e-07	0.000387877	8.49769e-05	5.55008e-09	4.30119e-05	0.00413043	0.00390894	4.51347e-07	0.000387877	0.000324457	3.06149e-08	0.00010102	0.00528671	0.00390894	4.51347e-07	0.000387877	6.95265e-05	6.44525e-09	4.6351e-05	0.00120253
Mycena	0.00182314	5.49046e-06	0.00135283	0.000872944	2.86456e-09	3.09007e-05	0.58863	0.00182314	5.49046e-06	0.00135283	0.000169954	5.55008e-09	4.30119e-05	0.249056	0.00182314	5.49046e-06	0.00135283	0.0022403	2.91451e-06	0.000985648	0.861582
Metarhizium	0.00315959	4.03007e-07	0.000366518	0.00178451	4.49556e-07	0.000387107	0.048029	0.00315959	4.03007e-07	0.000366518	0.000633464	1.0008e-07	0.000182648	0.00906294	0.00315959	4.03007e-07	0.000366518	0.00192357	1.29764e-06	0.000657684	0.132392
Thielaviopsis	0.00289694	9.61954e-07	0.000566261	0.00120513	5.85444e-08	0.000139695	0.0334565	0.00289694	9.61954e-07	0.000566261	0.0012592	6.45778e-07	0.000463961	0.0576084	0.00289694	9.61954e-07	0.000566261	0.000169954	5.01297e-09	4.08778e-05	0.00917722
Olpidium	0.000293556	6.62428e-09	4.69904e-05	0.000200854	1.62922e-08	7.36934e-05	0.335406	0.000293556	6.62428e-09	4.69904e-05	0.000200854	4.42216e-08	0.000121411	0.595531	0.000293556	6.62428e-09	4.69904e-05	0.00265746	1.42995e-06	0.000690399	0.019019
Fusicolla	6.95265e-05	5.37104e-10	1.33804e-05	3.86258e-05	1.25324e-09	2.04389e-05	0.241529	6.95265e-05	5.37104e-10	1.33804e-05	0.000270381	9.30981e-09	5.5707e-05	0.0235245	6.95265e-05	5.37104e-10	1.33804e-05	0.00282741	3.26022e-07	0.000329658	0.00240506
Panaeolus	0	0	0	7.72517e-06	1.79035e-10	7.72517e-06	1	0	0	0	0.00187722	9.87735e-07	0.000573799	0.0271888	0	0	0	1.54503e-05	7.16139e-10	1.54503e-05	0.499998
Aspergillus	0.00193129	1.52555e-06	0.000713105	0.00020858	1.0205e-08	5.83237e-05	0.0590725	0.00193129	1.52555e-06	0.000713105	0.000193129	8.7727e-09	5.40762e-05	0.0492028	0.00193129	1.52555e-06	0.000713105	3.86258e-05	7.16139e-10	1.54503e-05	0.0344114

## Sheet: S8
Dataset S8.Distinctive abundance of bacteria species between four different groups using LEfSe analysis.
Class	T0	T0	T0	T1	T1	T1	T5	T5	T5	T30	T30	T30
Archaea	0.00292898	0.00504878	0.0053223	0.00276942	0.00305434	0.00380653	0.00398888	0.0035444	0.00313412	0.00811451	0.00338485	0.00618846
Archaea|Euryarchaeota	0.000410284	0.000421681	0.000262126	0.00031911	0.000296317	0.000387491	0.000410284	0.00028492	0.00028492	0.00056984	0.000695204	0.00116247
Archaea|Euryarchaeota|Methanobacteria	0	0	3.41904e-05	0	0	1.13968e-05	2.27936e-05	0	2.27936e-05	0	0	1.13968e-05
Archaea|Euryarchaeota|Methanobacteria|Methanobacteriales	0	0	3.41904e-05	0	0	1.13968e-05	2.27936e-05	0	2.27936e-05	0	0	1.13968e-05
Archaea|Euryarchaeota|Methanobacteria|Methanobacteriales|Methanobacteriaceae	0	0	3.41904e-05	0	0	1.13968e-05	2.27936e-05	0	2.27936e-05	0	0	1.13968e-05
Archaea|Euryarchaeota|Methanobacteria|Methanobacteriales|Methanobacteriaceae|Methanobacterium	0	0	3.41904e-05	0	0	1.13968e-05	2.27936e-05	0	2.27936e-05	0	0	1.13968e-05
Archaea|Euryarchaeota|Methanomicrobia	2.27936e-05	4.55872e-05	9.11743e-05	0	0	3.41904e-05	9.11743e-05	5.6984e-05	1.13968e-05	0	4.55872e-05	1.13968e-05
Archaea|Euryarchaeota|Methanomicrobia|Methanomicrobiales	0	0	4.55872e-05	0	0	1.13968e-05	3.41904e-05	0	1.13968e-05	0	0	0
Archaea|Euryarchaeota|Methanomicrobia|Methanomicrobiales|Methanomicrobiaceae	0	0	4.55872e-05	0	0	1.13968e-05	3.41904e-05	0	1.13968e-05	0	0	0
Archaea|Euryarchaeota|Methanomicrobia|Methanomicrobiales|Methanomicrobiaceae|Methanoculleus	0	0	4.55872e-05	0	0	1.13968e-05	3.41904e-05	0	1.13968e-05	0	0	0
Archaea|Euryarchaeota|Methanomicrobia|Methanosarcinales	2.27936e-05	4.55872e-05	4.55872e-05	0	0	2.27936e-05	5.6984e-05	5.6984e-05	0	0	4.55872e-05	1.13968e-05
Archaea|Euryarchaeota|Methanomicrobia|Methanosarcinales|Methanosaetaceae	0	0	1.13968e-05	0	0	0	2.27936e-05	4.55872e-05	0	0	2.27936e-05	1.13968e-05
Archaea|Euryarchaeota|Methanomicrobia|Methanosarcinales|Methanosaetaceae|Methanosaeta	0	0	1.13968e-05	0	0	0	2.27936e-05	4.55872e-05	0	0	2.27936e-05	1.13968e-05
Archaea|Euryarchaeota|Methanomicrobia|Methanosarcinales|Methanosarcinaceae	2.27936e-05	4.55872e-05	3.41904e-05	0	0	2.27936e-05	3.41904e-05	1.13968e-05	0	0	2.27936e-05	0
Archaea|Euryarchaeota|Methanomicrobia|Methanosarcinales|Methanosarcinaceae|Methanosarcina	2.27936e-05	4.55872e-05	3.41904e-05	0	0	2.27936e-05	3.41904e-05	1.13968e-05	0	0	2.27936e-05	0
Archaea|Euryarchaeota|Thermoplasmata	0.000387491	0.000376094	0.000136761	0.00031911	0.000296317	0.000341904	0.000296317	0.000227936	0.000250729	0.00056984	0.000649617	0.00113968
Archaea|Thaumarchaeota	0.00251869	0.0046271	0.00506018	0.00245031	0.00275802	0.00341904	0.00357859	0.00325948	0.0028492	0.00754468	0.00268964	0.00502598
Archaea|Thaumarchaeota|Nitrososphaeria	0.00251869	0.0046271	0.00506018	0.00245031	0.00275802	0.00341904	0.00357859	0.00325948	0.0028492	0.00754468	0.00268964	0.00502598
Archaea|Thaumarchaeota|Nitrososphaeria|Nitrososphaerales	0.00251869	0.0046271	0.00506018	0.00245031	0.00275802	0.00341904	0.00357859	0.00325948	0.0028492	0.00754468	0.00268964	0.00502598
Archaea|Thaumarchaeota|Nitrososphaeria|Nitrososphaerales|Nitrososphaeraceae	0.00251869	0.0046271	0.00506018	0.00245031	0.00275802	0.00341904	0.00357859	0.00325948	0.0028492	0.00754468	0.00268964	0.00502598
Archaea|Thaumarchaeota|Nitrososphaeria|Nitrososphaerales|Nitrososphaeraceae|Candidatus_Nitrososphaera	0.000581236	0.00115108	0.00128784	0.000216539	0.000182349	0.000216539	0.000216539	0.000182349	0.000182349	0.00125365	0.000626823	0.00128784
Bacteria	0.997071	0.994951	0.994678	0.997231	0.996946	0.996193	0.996011	0.996456	0.996866	0.991885	0.996615	0.993812
Bacteria|Acidobacteria	0.0804272	0.0908324	0.101659	0.112908	0.10844	0.134927	0.168524	0.147053	0.145959	0.146244	0.146643	0.148079
Bacteria|Acidobacteria|Acidobacteriia	0.004969	0.00542487	0.00699763	0.00976705	0.00681528	0.00689506	0.00795496	0.00847921	0.010052	0.00528811	0.00621125	0.00755607
Bacteria|Acidobacteria|Acidobacteriia|Acidobacteriales	0.000125365	0.000307713	0.000387491	0.000592633	0.000444475	0.000524252	0.000353301	0.000364697	0.000535649	0.000136761	0.000193745	0.000159555
Bacteria|Acidobacteria|Acidobacteriia|Acidobacteriales|unidentified_Acidobacteriales	2.27936e-05	9.11743e-05	4.55872e-05	0.000398888	0.000182349	0.000159555	6.83807e-05	9.11743e-05	0.000125365	2.27936e-05	0	0
Bacteria|Acidobacteria|Acidobacteriia|Acidobacteriales|unidentified_Acidobacteriales|Candidatus_Koribacter	0	0	0	0.000376094	0.000136761	0.000136761	4.55872e-05	5.6984e-05	7.97775e-05	0	0	0
Bacteria|Acidobacteria|Acidobacteriia|Acidobacteriales|unidentified_Acidobacteriales|unidentified_Acidobacteriales	2.27936e-05	9.11743e-05	4.55872e-05	2.27936e-05	4.55872e-05	2.27936e-05	2.27936e-05	3.41904e-05	4.55872e-05	2.27936e-05	0	0
Bacteria|Acidobacteria|Acidobacteriia|Solibacterales	0.00472967	0.00487783	0.00648477	0.00906045	0.00621125	0.00617706	0.00733953	0.0078182	0.00928838	0.00480945	0.0056642	0.00706601
Bacteria|Acidobacteria|Acidobacteriia|Solibacterales|unidentified_Solibacterales	0.00352161	0.00400027	0.00525392	0.00857039	0.00590354	0.00582376	0.00680388	0.00735093	0.0088781	0.00378373	0.00466129	0.00557303
Bacteria|Acidobacteria|Acidobacteriia|Solibacterales|unidentified_Solibacterales|Bryobacter	0.00206282	0.00263266	0.00340764	0.00656455	0.00423961	0.00463849	0.00552744	0.00610868	0.00755607	0.00254148	0.00323669	0.00377234
Bacteria|Acidobacteria|Acidobacteriia|Solibacterales|unidentified_Solibacterales|Candidatus_Solibacter	0.00063822	0.000547046	0.000866156	0.00102571	0.00092314	0.000729395	0.000581236	0.000444475	0.000649617	0.000455872	0.000547046	0.00056984
Bacteria|Acidobacteria|Acidobacteriia|Solibacterales|unidentified_Solibacterales|Paludibaculum	0	0	0	3.41904e-05	7.97775e-05	1.13968e-05	2.27936e-05	5.6984e-05	0	3.41904e-05	0.000136761	4.55872e-05
Bacteria|Acidobacteria|Holophagae	0.0184058	0.0145879	0.0164798	0.0218476	0.0169356	0.0280475	0.0282412	0.0246057	0.016947	0.0299052	0.0279677	0.0562204
Bacteria|Acidobacteria|unidentified_Acidobacteria	0.0403218	0.0416553	0.0459519	0.0533028	0.0509437	0.0629103	0.0774526	0.0667966	0.0754126	0.0724722	0.0706829	0.058967
Bacteria|Acidobacteria|unidentified_Acidobacteria|unidentified_Acidobacteria	0.0403218	0.0416553	0.0459519	0.0533028	0.0509437	0.0629103	0.0774526	0.0667966	0.0754126	0.0724722	0.0706829	0.058967
Bacteria|Acidobacteria|unidentified_Acidobacteria|unidentified_Acidobacteria|Pyrinomonadaceae	0.00857039	0.0107358	0.0116019	0.0162632	0.0187363	0.0255402	0.0280931	0.025677	0.0420314	0.0235914	0.0256656	0.0177562
Bacteria|Acidobacteria|unidentified_Acidobacteria|unidentified_Acidobacteria|Pyrinomonadaceae|unidentified_Pyrinomonadaceae	0.000239333	0.000558443	0.000592633	0.00127644	0.00159555	0.0024959	0.00224517	0.00234774	0.00396608	0.000490062	0.000558443	0.000216539
Bacteria|Acidobacteria|unidentified_Acidobacteria|unidentified_Acidobacteria|Pyrinomonadaceae|unidentified_Pyrinomonadaceae|Acidobacterium_sp_Ac_12_G8	0	1.13968e-05	0	0.000102571	5.6984e-05	0.000193745	7.97775e-05	0.000102571	0.000216539	0	0	0
Bacteria|Acidobacteria|unidentified_Acidobacteria|unidentified_Acidobacteria|Pyrinomonadaceae|unidentified_Pyrinomonadaceae|uncultivated_soil_bacterium_clone_S027	0.000239333	0.000547046	0.000592633	0.00117387	0.00153857	0.00230215	0.00216539	0.00224517	0.00374954	0.000490062	0.000558443	0.000216539
Bacteria|Acidobacteria|unidentified_Acidobacteria|unidentified_Acidobacteria|unidentified_Acidobacteria	0.0317515	0.0309195	0.0343499	0.0370396	0.0322073	0.0373701	0.0493595	0.0411196	0.0333812	0.0488808	0.0450173	0.0412108
Bacteria|Acidobacteria|unidentified_Acidobacteria|unidentified_Acidobacteria|unidentified_Acidobacteria|Aridibacter	0.000102571	9.11743e-05	9.11743e-05	0.000273523	7.97775e-05	0.000102571	0.000364697	0.000193745	0.000193745	0.000193745	0.000136761	7.97775e-05
Bacteria|Acidobacteria|unidentified_Acidobacteria|unidentified_Acidobacteria|unidentified_Acidobacteria|Blastocatella	0.00028492	0.000262126	0.000148158	0.000376094	0.000398888	0.000205142	0.000467268	0.000421681	0.000296317	0.000330507	0.000341904	0.000193745
Bacteria|Acidobacteria|unidentified_Acidobacteria|unidentified_Acidobacteria|unidentified_Acidobacteria|Luteitalea	0.000193745	0.000262126	0.00031911	0.000227936	0.000250729	0.000227936	0.000341904	0.000239333	0.00028492	0.000170952	0.000113968	3.41904e-05
Bacteria|Acidobacteria|unidentified_Acidobacteria|unidentified_Acidobacteria|unidentified_Acidobacteria|Stenotrophobacter	0.00287199	0.00235914	0.00245031	0.0056642	0.00372675	0.00422821	0.00826267	0.00635941	0.00157276	0.00695204	0.00335066	0.00529951
Bacteria|Acidobacteria|unidentified_Acidobacteria|unidentified_Acidobacteria|unidentified_Acidobacteria|Stenotrophobacter|Stenotrophobacter_namibiensis	6.83807e-05	6.83807e-05	0.000136761	9.11743e-05	3.41904e-05	0	0.000205142	0.000170952	0.000102571	0.000113968	0.000250729	3.41904e-05
Bacteria|Acidobacteria|unidentified_Acidobacteria|unidentified_Acidobacteria|unidentified_Acidobacteria|Vicinamibacter	0.000102571	0.000433078	0.000410284	0.000353301	0.000786379	0.00063822	0.000672411	0.000501459	0.000239333	0.000626823	0.000797775	0.000193745
Bacteria|Acidobacteria|unidentified_Acidobacteria|unidentified_Acidobacteria|unidentified_Acidobacteria|unidentified_Acidobacteria	0.0269876	0.0241384	0.0271586	0.0280589	0.0236939	0.0281957	0.0354668	0.0303269	0.0285376	0.038202	0.0373701	0.0319338
Bacteria|Acidobacteria|unidentified_Acidobacteria|unidentified_Acidobacteria|unidentified_Acidobacteria|unidentified_Acidobacteria|Acidobacteria_bacterium_CB_286306	0.000968727	0.00112828	0.00092314	0.00175511	0.0014132	0.00111689	0.00134482	0.00121946	0.00160695	0.00238193	0.00314551	0.00124225
Bacteria|Acidobacteria|unidentified_Acidobacteria|unidentified_Acidobacteria|unidentified_Acidobacteria|unidentified_Acidobacteria|Acidobacteria_bacterium_CB_286339	0.000934537	0.000752188	0.000854759	0.00172092	0.00165253	0.00165253	0.00129923	0.000809172	0.0014246	0.00139041	0.00221098	0.0010485
Bacteria|Acidobacteria|unidentified_Acidobacteria|unidentified_Acidobacteria|unidentified_Acidobacteria|unidentified_Acidobacteria|Acidobacteria_bacterium_LP6	0.00208561	0.0021198	0.00227936	0.00223377	0.00189187	0.00286059	0.00433078	0.00347602	0.00564141	0.00335066	0.00209701	0.00133342
Bacteria|Acidobacteria|unidentified_Acidobacteria|unidentified_Acidobacteria|unidentified_Acidobacteria|unidentified_Acidobacteria|Acidobacteria_bacterium_RBG_16_70_10	0.00450173	0.00256428	0.00297456	0.00540208	0.00304294	0.00346462	0.00534509	0.00363558	0.00323669	0.00422821	0.00601751	0.00217679
Bacteria|Acidobacteria|unidentified_Acidobacteria|unidentified_Acidobacteria|unidentified_Acidobacteria|unidentified_Acidobacteria|Acidobacteria_bacterium_SCN_69-37	0.00216539	0.00294037	0.00296317	0.00218818	0.00351021	0.00369256	0.00457011	0.00397748	0.00379513	0.00960749	0.00658735	0.00558443
Bacteria|Acidobacteria|unidentified_Acidobacteria|unidentified_Acidobacteria|unidentified_Acidobacteria|unidentified_Acidobacteria|Acidobacteria_bacterium_WX184	0.000205142	0.000182349	0.000159555	0.000387491	0.000250729	0.000216539	0.000387491	0.000433078	0.000512856	0.000227936	0.000170952	0.000364697
Bacteria|Acidobacteria|unidentified_Acidobacteria|unidentified_Acidobacteria|unidentified_Acidobacteria|unidentified_Acidobacteria|Acidobacteria_bacterium_WX27	0.00255288	0.00313412	0.0028264	0.00181209	0.00170952	0.00190326	0.00381792	0.00381792	0.00199444	0.00271244	0.0031911	0.00492341
Bacteria|Acidobacteria|unidentified_Acidobacteria|unidentified_Acidobacteria|unidentified_Acidobacteria|unidentified_Acidobacteria|Acidobacteria_bacterium_WY11	0.000193745	0.000113968	0.000170952	0.000262126	0.000307713	0.000330507	0.000239333	0.000467268	0.000170952	3.41904e-05	6.83807e-05	0.000227936
Bacteria|Acidobacteria|unidentified_Acidobacteria|unidentified_Acidobacteria|unidentified_Acidobacteria|unidentified_Acidobacteria|Acidobacteria_bacterium_WY67	0.000501459	0.000148158	0.000227936	0.000490062	5.6984e-05	0.000239333	0.000364697	0.000262126	0.000501459	0.000102571	0.000193745	0.000330507
Bacteria|Acidobacteria|unidentified_Acidobacteria|unidentified_Acidobacteria|unidentified_Acidobacteria|unidentified_Acidobacteria|Holophaga_sp_WY42	0	2.27936e-05	1.13968e-05	0	0	2.27936e-05	3.41904e-05	0	0	0	0	0
Bacteria|Acidobacteria|unidentified_Acidobacteria|unidentified_Acidobacteria|unidentified_Acidobacteria|unidentified_Acidobacteria|bacterium_YC-LK-LKJ1	0	0	3.41904e-05	0	0	6.83807e-05	9.11743e-05	5.6984e-05	2.27936e-05	0	3.41904e-05	0
Bacteria|Acidobacteria|unidentified_Acidobacteria|unidentified_Acidobacteria|unidentified_Acidobacteria|unidentified_Acidobacteria|uncultivated_soil_bacterium_clone_C028	0	1.13968e-05	1.13968e-05	7.97775e-05	3.41904e-05	0.000159555	0.000182349	0.000102571	0.000102571	5.6984e-05	6.83807e-05	0
Bacteria|Acidobacteria|unidentified_Acidobacteria|unidentified_Acidobacteria|unidentified_Acidobacteria|unidentified_Acidobacteria|uncultivated_soil_bacterium_clone_C112	0.000216539	0.000900346	0.00124225	0.000307713	0.000797775	0.0010485	0.00157276	0.00145879	0.000193745	0.00115108	0.000433078	0.000227936
Bacteria|Acidobacteria|unidentified_Acidobacteria|unidentified_Acidobacteria|unidentified_Acidobacteria|unidentified_Acidobacteria|uncultivated_soil_bacterium_clone_S111	0.000592633	0.000478665	0.000478665	0.00185768	0.00126504	0.00100292	0.00152717	0.0014132	0.000854759	0.000911743	0.00123085	0.000683807
Bacteria|Acidobacteria|unidentified_Acidobacteria|unidentified_Acidobacteria|unidentified_Acidobacteria|unidentified_Acidobacteria|uncultivated_soil_bacterium_clone_S125	2.27936e-05	2.27936e-05	1.13968e-05	5.6984e-05	2.27936e-05	1.13968e-05	9.11743e-05	7.97775e-05	3.41904e-05	3.41904e-05	0.000102571	0
Bacteria|Actinobacteria	0.214203	0.204698	0.187181	0.147816	0.101933	0.113763	0.120396	0.119723	0.0974881	0.163191	0.1507	0.128784
Bacteria|Actinobacteria|Acidimicrobiia	0.0466129	0.0386579	0.0361164	0.0283096	0.0184742	0.0203889	0.0215285	0.0218249	0.0190098	0.0324239	0.0324353	0.0322871
Bacteria|Actinobacteria|Acidimicrobiia|Acidimicrobiales	0	2.27936e-05	0	0	0	0	0	0	0	3.41904e-05	1.13968e-05	2.27936e-05
Bacteria|Actinobacteria|Acidimicrobiia|Acidimicrobiales|Acidimicrobiaceae	0	2.27936e-05	0	0	0	0	0	0	0	3.41904e-05	1.13968e-05	2.27936e-05
Bacteria|Actinobacteria|Acidimicrobiia|Actinomarinales	0.0119552	0.00942515	0.00869575	0.00378373	0.0017893	0.00227936	0.00312272	0.00330507	0.00373815	0.00821709	0.00964168	0.00719137
Bacteria|Actinobacteria|Acidimicrobiia|Actinomarinales|unidentified_Actinomarinales	0.00144739	0.00092314	0.00102571	0.000273523	0.000125365	0.000193745	7.97775e-05	2.27936e-05	0.000102571	0.000182349	0.00028492	6.83807e-05
Bacteria|Actinobacteria|Acidimicrobiia|Actinomarinales|unidentified_Actinomarinales|unidentified_Actinomarinales	0.00144739	0.00092314	0.00102571	0.000273523	0.000125365	0.000193745	7.97775e-05	2.27936e-05	0.000102571	0.000182349	0.00028492	6.83807e-05
Bacteria|Actinobacteria|Acidimicrobiia|unidentified_Acidimicrobiia	0.01281	0.011317	0.0103369	0.00654176	0.00452453	0.00466129	0.00464989	0.00455872	0.0039091	0.00731674	0.00694065	0.00610868
Bacteria|Actinobacteria|Acidimicrobiia|unidentified_Acidimicrobiia|Iamiaceae	0.0070888	0.00519694	0.00468408	0.00333926	0.00209701	0.0021198	0.00206282	0.0017893	0.0021312	0.00349881	0.00328228	0.00330507
Bacteria|Actinobacteria|Acidimicrobiia|unidentified_Acidimicrobiia|Iamiaceae|Iamia	0.0070888	0.00519694	0.00468408	0.00333926	0.00209701	0.0021198	0.00206282	0.0017893	0.0021312	0.00349881	0.00328228	0.00330507
Bacteria|Actinobacteria|Acidimicrobiia|unidentified_Acidimicrobiia|Iamiaceae|Iamia|Aquihabitans_daechungensis	0	6.83807e-05	1.13968e-05	4.55872e-05	4.55872e-05	0.000125365	0	1.13968e-05	3.41904e-05	6.83807e-05	0	3.41904e-05
Bacteria|Actinobacteria|Acidimicrobiia|unidentified_Acidimicrobiia|unidentified_Acidimicrobiia	0.00510576	0.00553884	0.004969	0.00288339	0.0021312	0.00224517	0.00234774	0.00241612	0.0014246	0.00339624	0.00322529	0.00257567
Bacteria|Actinobacteria|Acidimicrobiia|unidentified_Acidimicrobiia|unidentified_Acidimicrobiia|Candidatus_Microthrix	0	0	5.6984e-05	0	0	0	0	0	2.27936e-05	1.13968e-05	2.27936e-05	0
Bacteria|Actinobacteria|Acidimicrobiia|unidentified_Acidimicrobiia|unidentified_Acidimicrobiia|Ilumatobacter	0.00156136	0.00133342	0.00127644	0.00128784	0.000900346	0.00115108	0.0010713	0.00092314	0.000501459	0.000911743	0.00111689	0.0014246
Bacteria|Actinobacteria|Acidimicrobiia|unidentified_Acidimicrobiia|unidentified_Acidimicrobiia|unidentified_Acidimicrobiia	0.00338485	0.0039205	0.00349881	0.00152717	0.00118527	0.0010485	0.00123085	0.00145879	0.00088895	0.00225656	0.00198304	0.000831966
Bacteria|Actinobacteria|Acidimicrobiia|unidentified_Acidimicrobiia|unidentified_Acidimicrobiia|unidentified_Acidimicrobiia|Acidimicrobidae_bacterium_YM18-244	0.000102571	7.97775e-05	5.6984e-05	1.13968e-05	0	2.27936e-05	0	7.97775e-05	0	7.97775e-05	0	1.13968e-05
Bacteria|Actinobacteria|Acidimicrobiia|unidentified_Acidimicrobiia|unidentified_Acidimicrobiia|unidentified_Acidimicrobiia|Aciditerrimonas_ferrireducens	0.000148158	0.000136761	0.000193745	2.27936e-05	0	2.27936e-05	9.11743e-05	0.000102571	7.97775e-05	0	0	2.27936e-05
Bacteria|Actinobacteria|Acidimicrobiia|unidentified_Acidimicrobiia|unidentified_Acidimicrobiia|unidentified_Acidimicrobiia|Actinobacteria_bacterium_IMCC26207	0	0	0	1.13968e-05	0	0	0	0	0	3.41904e-05	4.55872e-05	0
Bacteria|Actinobacteria|Acidimicrobiia|unidentified_Acidimicrobiia|unidentified_Acidimicrobiia|unidentified_Acidimicrobiia|bacterium_YC-LK-LKJ4	0.000136761	0.000125365	0.000125365	0.000216539	0.000113968	5.6984e-05	0.000136761	0.000148158	0	5.6984e-05	4.55872e-05	4.55872e-05
Bacteria|Actinobacteria|Acidimicrobiia|unidentified_Acidimicrobiia|unidentified_Acidimicrobiia|unidentified_Acidimicrobiia|bacterium_YC-ZSS-LKJ66	0.00289478	0.00351021	0.00311132	0.00125365	0.0010485	0.00092314	0.00095733	0.0010827	0.000809172	0.00206282	0.00188047	0.000752188
Bacteria|Actinobacteria|Coriobacteriia	0	0	0	0	0	0	0	2.27936e-05	1.13968e-05	0	2.27936e-05	0
Bacteria|Actinobacteria|Coriobacteriia|Coriobacteriales	0	0	0	0	0	0	0	2.27936e-05	1.13968e-05	0	2.27936e-05	0
Bacteria|Actinobacteria|Coriobacteriia|Coriobacteriales|Coriobacteriaceae	0	0	0	0	0	0	0	2.27936e-05	1.13968e-05	0	2.27936e-05	0
Bacteria|Actinobacteria|Coriobacteriia|Coriobacteriales|Coriobacteriaceae|Collinsella	0	0	0	0	0	0	0	2.27936e-05	1.13968e-05	0	2.27936e-05	0
Bacteria|Actinobacteria|Nitriliruptoria	0.00216539	0.00207422	0.00162974	0.00120806	0.000854759	0.000740791	0.001436	0.001436	0.00135622	0.00144739	0.00232495	0.00095733
Bacteria|Actinobacteria|Nitriliruptoria|Euzebyales	0.00209701	0.00206282	0.00153857	0.00120806	0.000854759	0.000729395	0.001436	0.001436	0.00132203	0.00144739	0.00231355	0.00095733
Bacteria|Actinobacteria|Nitriliruptoria|Euzebyales|Euzebyaceae	0.00209701	0.00206282	0.00153857	0.00120806	0.000854759	0.000729395	0.001436	0.001436	0.00132203	0.00144739	0.00231355	0.00095733
Bacteria|Actinobacteria|Nitriliruptoria|Euzebyales|Euzebyaceae|Euzebya	2.27936e-05	0	1.13968e-05	3.41904e-05	3.41904e-05	2.27936e-05	2.27936e-05	3.41904e-05	1.13968e-05	0	2.27936e-05	5.6984e-05
Bacteria|Actinobacteria|Nitriliruptoria|Nitriliruptorales	6.83807e-05	1.13968e-05	9.11743e-05	0	0	1.13968e-05	0	0	3.41904e-05	0	1.13968e-05	0
Bacteria|Actinobacteria|Nitriliruptoria|Nitriliruptorales|Nitriliruptoraceae	6.83807e-05	1.13968e-05	9.11743e-05	0	0	1.13968e-05	0	0	3.41904e-05	0	1.13968e-05	0
Bacteria|Actinobacteria|Rubrobacteria	0.000250729	0.000216539	0.000136761	0.000843363	0.000455872	0.000581236	0.000592633	0.000581236	0.000478665	0.000250729	0.000262126	0.000250729
Bacteria|Actinobacteria|Rubrobacteria|Rubrobacterales	0.000250729	0.000216539	0.000136761	0.000843363	0.000455872	0.000581236	0.000592633	0.000581236	0.000478665	0.000250729	0.000262126	0.000250729
Bacteria|Actinobacteria|Rubrobacteria|Rubrobacterales|unidentified_Rubrobacterales	0.000250729	0.000216539	0.000136761	0.000843363	0.000455872	0.000581236	0.000592633	0.000581236	0.000478665	0.000250729	0.000262126	0.000250729
Bacteria|Actinobacteria|Rubrobacteria|Rubrobacterales|unidentified_Rubrobacterales|Rubrobacter	0.000250729	0.000216539	0.000136761	0.000843363	0.000455872	0.000581236	0.000592633	0.000581236	0.000478665	0.000250729	0.000262126	0.000250729
Bacteria|Actinobacteria|Thermoleophilia	0.0703866	0.0766206	0.0669675	0.0449261	0.0387035	0.0468978	0.0463963	0.0439802	0.0410968	0.0600497	0.0640956	0.0326974
Bacteria|Actinobacteria|Thermoleophilia|Gaiellales	0.0322415	0.0429659	0.0356036	0.0153515	0.0185084	0.026281	0.023352	0.0212778	0.0199102	0.0348628	0.0336205	0.013528
Bacteria|Actinobacteria|Thermoleophilia|Gaiellales|Gaiellaceae	0.00918581	0.0161265	0.0136989	0.00446754	0.00704322	0.0106332	0.0099494	0.00859318	0.00920861	0.0149184	0.01436	0.0060403
Bacteria|Actinobacteria|Thermoleophilia|Gaiellales|Gaiellaceae|Gaiella	0.00918581	0.0161265	0.0136989	0.00446754	0.00704322	0.0106332	0.0099494	0.00859318	0.00920861	0.0149184	0.01436	0.0060403
Bacteria|Actinobacteria|Thermoleophilia|Solirubrobacterales	0.0334268	0.0293467	0.0277968	0.0256884	0.0173459	0.0181323	0.0201609	0.0196937	0.0184628	0.0213348	0.0260873	0.0154768
Bacteria|Actinobacteria|Thermoleophilia|Solirubrobacterales|Solirubrobacteraceae	0.0118299	0.00989241	0.00920861	0.00847921	0.00609728	0.00561862	0.00681528	0.00634801	0.00542487	0.00621125	0.00743071	0.00525392
Bacteria|Actinobacteria|Thermoleophilia|Solirubrobacterales|Solirubrobacteraceae|Conexibacter	0.000717998	0.000706601	0.00063822	0.000102571	6.83807e-05	0.000159555	0.000159555	0.000159555	0.000193745	0.000205142	0.000193745	0.000113968
Bacteria|Actinobacteria|Thermoleophilia|Solirubrobacterales|Solirubrobacteraceae|Conexibacter|Conexibacter_sp	2.27936e-05	0	0	0	1.13968e-05	0	1.13968e-05	1.13968e-05	2.27936e-05	2.27936e-05	4.55872e-05	0
Bacteria|Actinobacteria|Thermoleophilia|Solirubrobacterales|Solirubrobacteraceae|Parviterribacter	0.000421681	0.000490062	0.000512856	0.00031911	0.000250729	0.00031911	0.000273523	0.000444475	0.000421681	0.000512856	0.000558443	0.000364697
Bacteria|Actinobacteria|Thermoleophilia|Solirubrobacterales|Solirubrobacteraceae|Patulibacter	2.27936e-05	1.13968e-05	3.41904e-05	0.000148158	5.6984e-05	6.83807e-05	5.6984e-05	0	6.83807e-05	1.13968e-05	6.83807e-05	6.83807e-05
Bacteria|Actinobacteria|Thermoleophilia|Solirubrobacterales|Solirubrobacteraceae|Solirubrobacter	0.0070888	0.00655315	0.00607449	0.00717998	0.00516275	0.00453592	0.00561862	0.00508297	0.00429659	0.00490062	0.00594912	0.00408005
Bacteria|Actinobacteria|Thermoleophilia|Solirubrobacterales|unidentified_Solirubrobacterales	6.83807e-05	9.11743e-05	0.000102571	3.41904e-05	4.55872e-05	0	0	0	0	0	0	0
Bacteria|Actinobacteria|Thermoleophilia|Solirubrobacterales|unidentified_Solirubrobacterales|unidentified_Solirubrobacterales	6.83807e-05	9.11743e-05	0.000102571	3.41904e-05	4.55872e-05	0	0	0	0	0	0	0
Bacteria|Actinobacteria|Thermoleophilia|Solirubrobacterales|unidentified_Solirubrobacterales|unidentified_Solirubrobacterales|Solirubrobacterales_bacterium_67-14	6.83807e-05	9.11743e-05	0.000102571	3.41904e-05	4.55872e-05	0	0	0	0	0	0	0
Bacteria|Actinobacteria|unidentified_Actinobacteria	0.0862851	0.0799371	0.0754468	0.0641069	0.0382704	0.0391138	0.0428975	0.045439	0.0287541	0.0621125	0.0439004	0.0537359
Bacteria|Actinobacteria|unidentified_Actinobacteria|Actinomycetales	0	1.13968e-05	2.27936e-05	1.13968e-05	0	0	0	0	0	0	0	0
Bacteria|Actinobacteria|unidentified_Actinobacteria|Actinomycetales|Actinomycetaceae	0	1.13968e-05	2.27936e-05	1.13968e-05	0	0	0	0	0	0	0	0
Bacteria|Actinobacteria|unidentified_Actinobacteria|Actinomycetales|Actinomycetaceae|Actinomyces	0	1.13968e-05	2.27936e-05	1.13968e-05	0	0	0	0	0	0	0	0
Bacteria|Actinobacteria|unidentified_Actinobacteria|Actinomycetales|Actinomycetaceae|Actinomyces|Actinomyces_naeslundii	0	1.13968e-05	2.27936e-05	1.13968e-05	0	0	0	0	0	0	0	0
Bacteria|Actinobacteria|unidentified_Actinobacteria|Bifidobacteriales	4.55872e-05	6.83807e-05	6.83807e-05	5.6984e-05	9.11743e-05	5.6984e-05	1.13968e-05	5.6984e-05	0.000136761	1.13968e-05	7.97775e-05	3.41904e-05
Bacteria|Actinobacteria|unidentified_Actinobacteria|Bifidobacteriales|Bifidobacteriaceae	4.55872e-05	6.83807e-05	6.83807e-05	5.6984e-05	9.11743e-05	5.6984e-05	1.13968e-05	5.6984e-05	0.000136761	1.13968e-05	7.97775e-05	3.41904e-05
Bacteria|Actinobacteria|unidentified_Actinobacteria|Bifidobacteriales|Bifidobacteriaceae|Aeriscardovia	0	0	0	0	0	2.27936e-05	0	2.27936e-05	0	0	0	0
Bacteria|Actinobacteria|unidentified_Actinobacteria|Bifidobacteriales|Bifidobacteriaceae|Bifidobacterium	4.55872e-05	6.83807e-05	6.83807e-05	5.6984e-05	9.11743e-05	3.41904e-05	1.13968e-05	3.41904e-05	0.000136761	1.13968e-05	7.97775e-05	3.41904e-05
Bacteria|Actinobacteria|unidentified_Actinobacteria|Corynebacteriales	0.00233634	0.00251869	0.0024845	0.00128784	0.00113968	0.000934537	0.00095733	0.000991521	0.000820569	0.000729395	0.000786379	0.000695204
Bacteria|Actinobacteria|unidentified_Actinobacteria|Corynebacteriales|Corynebacteriaceae	6.83807e-05	7.97775e-05	6.83807e-05	6.83807e-05	4.55872e-05	2.27936e-05	0	7.97775e-05	0	0	1.13968e-05	3.41904e-05
Bacteria|Actinobacteria|unidentified_Actinobacteria|Corynebacteriales|Corynebacteriaceae|Lawsonella	1.13968e-05	2.27936e-05	0	0	1.13968e-05	0	0	1.13968e-05	0	0	0	0
Bacteria|Actinobacteria|unidentified_Actinobacteria|Corynebacteriales|Corynebacteriaceae|unidentified_Corynebacteriaceae	5.6984e-05	5.6984e-05	6.83807e-05	6.83807e-05	3.41904e-05	2.27936e-05	0	6.83807e-05	0	0	1.13968e-05	3.41904e-05
Bacteria|Actinobacteria|unidentified_Actinobacteria|Corynebacteriales|Corynebacteriaceae|unidentified_Corynebacteriaceae|Corynebacterium_glutamicum	5.6984e-05	5.6984e-05	3.41904e-05	6.83807e-05	3.41904e-05	2.27936e-05	0	4.55872e-05	0	0	0	2.27936e-05
Bacteria|Actinobacteria|unidentified_Actinobacteria|Corynebacteriales|Corynebacteriaceae|unidentified_Corynebacteriaceae|Corynebacterium_tuberculostearicum	0	0	0	0	0	0	0	2.27936e-05	0	0	0	1.13968e-05
Bacteria|Actinobacteria|unidentified_Actinobacteria|Corynebacteriales|Dietziaceae	1.13968e-05	4.55872e-05	2.27936e-05	7.97775e-05	2.27936e-05	2.27936e-05	1.13968e-05	4.55872e-05	0	1.13968e-05	0	1.13968e-05
Bacteria|Actinobacteria|unidentified_Actinobacteria|Corynebacteriales|Dietziaceae|Dietzia	1.13968e-05	4.55872e-05	2.27936e-05	7.97775e-05	2.27936e-05	2.27936e-05	1.13968e-05	4.55872e-05	0	1.13968e-05	0	1.13968e-05
Bacteria|Actinobacteria|unidentified_Actinobacteria|Corynebacteriales|Dietziaceae|Dietzia|Dietzia_natronolimnaea	1.13968e-05	4.55872e-05	2.27936e-05	7.97775e-05	2.27936e-05	2.27936e-05	1.13968e-05	4.55872e-05	0	1.13968e-05	0	1.13968e-05
Bacteria|Actinobacteria|unidentified_Actinobacteria|Corynebacteriales|Mycobacteriaceae	0.00180069	0.00198304	0.00192606	0.000911743	0.000809172	0.000729395	0.000626823	0.000558443	0.000615427	0.000512856	0.000615427	0.000353301
Bacteria|Actinobacteria|unidentified_Actinobacteria|Corynebacteriales|Mycobacteriaceae|Mycobacterium	0.00180069	0.00198304	0.00192606	0.000911743	0.000809172	0.000729395	0.000626823	0.000558443	0.000615427	0.000512856	0.000615427	0.000353301
Bacteria|Actinobacteria|unidentified_Actinobacteria|Corynebacteriales|Mycobacteriaceae|Mycobacterium|Mycobacterium_sp_GR-2007-210	4.55872e-05	5.6984e-05	5.6984e-05	0	0	0	0	1.13968e-05	0	2.27936e-05	2.27936e-05	0
Bacteria|Actinobacteria|unidentified_Actinobacteria|Corynebacteriales|Nocardiaceae	0.000455872	0.000410284	0.000467268	0.000227936	0.000262126	0.000159555	0.00031911	0.000307713	0.000205142	0.000205142	0.000159555	0.000296317
Bacteria|Actinobacteria|unidentified_Actinobacteria|Corynebacteriales|Nocardiaceae|Gordonia	2.27936e-05	0	2.27936e-05	0	1.13968e-05	0	1.13968e-05	0	0	0	0	0
Bacteria|Actinobacteria|unidentified_Actinobacteria|Corynebacteriales|Nocardiaceae|Gordonia|Gordonia_terrae	2.27936e-05	0	2.27936e-05	0	1.13968e-05	0	1.13968e-05	0	0	0	0	0
Bacteria|Actinobacteria|unidentified_Actinobacteria|Corynebacteriales|Nocardiaceae|Nocardia	0.000136761	0.000159555	0.000193745	6.83807e-05	6.83807e-05	4.55872e-05	2.27936e-05	5.6984e-05	1.13968e-05	0	0	1.13968e-05
Bacteria|Actinobacteria|unidentified_Actinobacteria|Corynebacteriales|Nocardiaceae|Nocardia|Nocardia_cummidelens	0	7.97775e-05	0	6.83807e-05	6.83807e-05	4.55872e-05	1.13968e-05	2.27936e-05	1.13968e-05	0	0	0
Bacteria|Actinobacteria|unidentified_Actinobacteria|Corynebacteriales|Nocardiaceae|Rhodococcus	0.000250729	0.000250729	0.000205142	0.000125365	0.000182349	0.000113968	0.000273523	0.000250729	0.000193745	0.000182349	0.000159555	0.000250729
Bacteria|Actinobacteria|unidentified_Actinobacteria|Corynebacteriales|Nocardiaceae|Rhodococcus|Rhodococcus_coprophilus	4.55872e-05	7.97775e-05	1.13968e-05	1.13968e-05	0	5.6984e-05	1.13968e-05	4.55872e-05	2.27936e-05	0	3.41904e-05	1.13968e-05
Bacteria|Actinobacteria|unidentified_Actinobacteria|Corynebacteriales|Nocardiaceae|Rhodococcus|Rhodococcus_fascians	0	0	1.13968e-05	0	1.13968e-05	0	0	0	0	0	0	0
Bacteria|Actinobacteria|unidentified_Actinobacteria|Corynebacteriales|Nocardiaceae|Rhodococcus|Rhodococcus_hoagii	0.000205142	0.000170952	0.000182349	0.000113968	0.000170952	5.6984e-05	0.000262126	0.000205142	0.000170952	0.000182349	0.000125365	0.000239333
Bacteria|Actinobacteria|unidentified_Actinobacteria|Corynebacteriales|Nocardiaceae|Williamsia	4.55872e-05	0	0	3.41904e-05	0	0	1.13968e-05	0	0	0	0	1.13968e-05
Bacteria|Actinobacteria|unidentified_Actinobacteria|Corynebacteriales|Nocardiaceae|Williamsia|Williamsia_faeni	4.55872e-05	0	0	3.41904e-05	0	0	1.13968e-05	0	0	0	0	1.13968e-05
Bacteria|Actinobacteria|unidentified_Actinobacteria|Frankiales	0.0110549	0.00825128	0.00950492	0.00977845	0.00523113	0.00512856	0.00678109	0.0081601	0.00387491	0.00778401	0.00493481	0.00578957
Bacteria|Actinobacteria|unidentified_Actinobacteria|Frankiales|Geodermatophilaceae	0.00883251	0.00676969	0.00797775	0.00847921	0.00438776	0.00458151	0.00591493	0.00707741	0.00357859	0.00635941	0.00451313	0.00442195
Bacteria|Actinobacteria|unidentified_Actinobacteria|Frankiales|Geodermatophilaceae|Blastococcus	0.00629103	0.00476386	0.00573259	0.00697484	0.00348742	0.00358999	0.00476386	0.00570979	0.00316831	0.00422821	0.0039091	0.00303155
Bacteria|Actinobacteria|unidentified_Actinobacteria|Frankiales|Geodermatophilaceae|Blastococcus|Blastococcus_aggregatus	0.000661014	0.00056984	0.000866156	0.000615427	0.000216539	0.00031911	0.000512856	0.000558443	4.55872e-05	0.000455872	6.83807e-05	0.000341904
Bacteria|Actinobacteria|unidentified_Actinobacteria|Frankiales|Geodermatophilaceae|Geodermatophilus	0.000250729	0.000159555	0.000136761	0.000262126	0.000102571	0.000170952	0.000227936	0.000205142	0	0.000125365	0	0.000296317
Bacteria|Actinobacteria|unidentified_Actinobacteria|Frankiales|Sporichthyaceae	0.000262126	0.000170952	0.000205142	0.000102571	0.000136761	7.97775e-05	0.000148158	6.83807e-05	1.13968e-05	2.27936e-05	2.27936e-05	0.000102571
Bacteria|Actinobacteria|unidentified_Actinobacteria|Frankiales|Sporichthyaceae|Sporichthya	0.000262126	0.000170952	0.000205142	0.000102571	0.000136761	7.97775e-05	0.000148158	6.83807e-05	1.13968e-05	2.27936e-05	2.27936e-05	0.000102571
Bacteria|Actinobacteria|unidentified_Actinobacteria|Glycomycetales	0.000227936	2.27936e-05	0.000136761	2.27936e-05	3.41904e-05	9.11743e-05	0.000102571	7.97775e-05	5.6984e-05	7.97775e-05	2.27936e-05	7.97775e-05
Bacteria|Actinobacteria|unidentified_Actinobacteria|Glycomycetales|Glycomycetaceae	0.000227936	2.27936e-05	0.000136761	2.27936e-05	3.41904e-05	9.11743e-05	0.000102571	7.97775e-05	5.6984e-05	7.97775e-05	2.27936e-05	7.97775e-05
Bacteria|Actinobacteria|unidentified_Actinobacteria|Glycomycetales|Glycomycetaceae|Glycomyces	0.000205142	1.13968e-05	0.000125365	2.27936e-05	3.41904e-05	9.11743e-05	0.000102571	7.97775e-05	5.6984e-05	7.97775e-05	2.27936e-05	7.97775e-05
Bacteria|Actinobacteria|unidentified_Actinobacteria|Glycomycetales|Glycomycetaceae|Glycomyces|Glycomyces_harbinensis	5.6984e-05	0	4.55872e-05	0	1.13968e-05	1.13968e-05	7.97775e-05	5.6984e-05	5.6984e-05	7.97775e-05	2.27936e-05	7.97775e-05
Bacteria|Actinobacteria|unidentified_Actinobacteria|Glycomycetales|Glycomycetaceae|Glycomyces|Glycomyces_sp_old-30-4-7	4.55872e-05	0	1.13968e-05	2.27936e-05	2.27936e-05	3.41904e-05	0	0	0	0	0	0
Bacteria|Actinobacteria|unidentified_Actinobacteria|Kineosporiales	0.000592633	0.000376094	0.000398888	0.00056984	0.000353301	0.000205142	0.000239333	0.000216539	3.41904e-05	0.000353301	0.00031911	0.000148158
Bacteria|Actinobacteria|unidentified_Actinobacteria|Kineosporiales|Kineosporiaceae	0.000592633	0.000376094	0.000398888	0.00056984	0.000353301	0.000205142	0.000239333	0.000216539	3.41904e-05	0.000353301	0.00031911	0.000148158
Bacteria|Actinobacteria|unidentified_Actinobacteria|Micrococcales	0.0244119	0.021141	0.0203661	0.023466	0.0128898	0.0141206	0.0142802	0.0160239	0.0113284	0.0201381	0.0129012	0.0224631
Bacteria|Actinobacteria|unidentified_Actinobacteria|Micrococcales|Beutenbergiaceae	1.13968e-05	1.13968e-05	0	0	1.13968e-05	1.13968e-05	2.27936e-05	3.41904e-05	2.27936e-05	0	0	0
Bacteria|Actinobacteria|unidentified_Actinobacteria|Micrococcales|Beutenbergiaceae|Salana	1.13968e-05	1.13968e-05	0	0	1.13968e-05	1.13968e-05	2.27936e-05	3.41904e-05	2.27936e-05	0	0	0
Bacteria|Actinobacteria|unidentified_Actinobacteria|Micrococcales|Bogoriellaceae	0.000113968	0.000159555	0.000159555	0.000444475	0.000170952	0.000205142	7.97775e-05	0.000136761	2.27936e-05	0.000148158	0.000182349	0.000182349
Bacteria|Actinobacteria|unidentified_Actinobacteria|Micrococcales|Bogoriellaceae|Georgenia	0.000113968	0.000159555	0.000159555	0.000159555	0.000113968	0.000170952	6.83807e-05	0.000136761	2.27936e-05	0.000148158	0.000182349	0.000159555
Bacteria|Actinobacteria|unidentified_Actinobacteria|Micrococcales|Bogoriellaceae|Georgenia|Georgenia_muralis	0.000113968	0.000159555	0.000159555	0.000159555	0.000113968	0.000170952	6.83807e-05	0.000136761	2.27936e-05	0.000148158	0.000182349	0.000159555
Bacteria|Actinobacteria|unidentified_Actinobacteria|Micrococcales|Cellulomonadaceae	0.000934537	0.000911743	0.000672411	0.00102571	0.000695204	0.000774982	0.000831966	0.000649617	0.000581236	0.000512856	0.00060403	0.000945934
Bacteria|Actinobacteria|unidentified_Actinobacteria|Micrococcales|Cellulomonadaceae|Actinotalea	3.41904e-05	2.27936e-05	2.27936e-05	6.83807e-05	3.41904e-05	1.13968e-05	4.55872e-05	4.55872e-05	3.41904e-05	2.27936e-05	1.13968e-05	1.13968e-05
Bacteria|Actinobacteria|unidentified_Actinobacteria|Micrococcales|Cellulomonadaceae|Cellulomonas	0.000900346	0.00088895	0.000649617	0.00095733	0.000661014	0.000763585	0.000786379	0.00060403	0.000547046	0.000490062	0.000592633	0.000934537
Bacteria|Actinobacteria|unidentified_Actinobacteria|Micrococcales|Dermabacteraceae	0	0	0	0.000250729	7.97775e-05	7.97775e-05	0	0	0	1.13968e-05	0	0
Bacteria|Actinobacteria|unidentified_Actinobacteria|Micrococcales|Dermabacteraceae|Brachybacterium	0	0	0	0.000250729	7.97775e-05	7.97775e-05	0	0	0	1.13968e-05	0	0
Bacteria|Actinobacteria|unidentified_Actinobacteria|Micrococcales|Dermabacteraceae|Brachybacterium|Brachybacterium_phenoliresistens	0	0	0	0.000250729	7.97775e-05	7.97775e-05	0	0	0	1.13968e-05	0	0
Bacteria|Actinobacteria|unidentified_Actinobacteria|Micrococcales|Dermacoccaceae	0.000353301	0.000330507	0.00028492	0.000273523	0.000148158	0.000239333	0.00028492	0.000250729	0.000364697	0.00028492	0.000193745	0.000330507
Bacteria|Actinobacteria|unidentified_Actinobacteria|Micrococcales|Intrasporangiaceae	0.00206282	0.00223377	0.00191466	0.00158415	0.000729395	0.00092314	0.0010599	0.00119666	0.000854759	0.00222237	0.00219958	0.00289478
Bacteria|Actinobacteria|unidentified_Actinobacteria|Micrococcales|Intrasporangiaceae|Aquipuribacter	0	0	0	0	0	0	0	0	0	0	2.27936e-05	0
Bacteria|Actinobacteria|unidentified_Actinobacteria|Micrococcales|Intrasporangiaceae|Ornithinicoccus	7.97775e-05	0.000125365	0.000102571	4.55872e-05	2.27936e-05	2.27936e-05	5.6984e-05	4.55872e-05	0	0	0	0
Bacteria|Actinobacteria|unidentified_Actinobacteria|Micrococcales|Microbacteriaceae	0.0158871	0.0107586	0.0103825	0.0109637	0.00601751	0.00687226	0.00479805	0.00573259	0.00415983	0.00616566	0.00433078	0.00576678
Bacteria|Actinobacteria|unidentified_Actinobacteria|Micrococcales|Microbacteriaceae|Agrococcus	0.000672411	0.000433078	0.000433078	0.000615427	0.000364697	0.000592633	0.000216539	0.000239333	0.000239333	0.000262126	6.83807e-05	0.00031911
Bacteria|Actinobacteria|unidentified_Actinobacteria|Micrococcales|Microbacteriaceae|Agromyces	0.0100748	0.00668992	0.00658735	0.00454732	0.0021198	0.00262126	0.00238193	0.00292898	0.00235914	0.00377234	0.00309993	0.00346462
Bacteria|Actinobacteria|unidentified_Actinobacteria|Micrococcales|Microbacteriaceae|Agromyces|Agromyces_mediolanus	0.000455872	0.000433078	0.000387491	0.000216539	9.11743e-05	0.000113968	6.83807e-05	0.000125365	0.000205142	0.000968727	0.000980124	0.000854759
Bacteria|Actinobacteria|unidentified_Actinobacteria|Micrococcales|Microbacteriaceae|Galbitalea	0.00151577	0.00129923	0.00131063	0.00223377	0.00161834	0.00162974	0.000490062	0.00063822	0.000512856	0.000649617	0.000490062	0.000695204
Bacteria|Actinobacteria|unidentified_Actinobacteria|Micrococcales|Microbacteriaceae|Leucobacter	0	0	3.41904e-05	1.13968e-05	1.13968e-05	3.41904e-05	0	0	0	7.97775e-05	1.13968e-05	4.55872e-05
Bacteria|Actinobacteria|unidentified_Actinobacteria|Micrococcales|Microbacteriaceae|Microbacterium	0.00227936	0.00165253	0.00135622	0.00206282	0.00109409	0.00115108	0.00137901	0.00139041	0.000695204	0.00095733	0.000398888	0.000717998
Bacteria|Actinobacteria|unidentified_Actinobacteria|Micrococcales|Micrococcaceae	0.00409145	0.00593773	0.00594912	0.00805753	0.00454732	0.00467268	0.00678109	0.00733953	0.00484364	0.0104737	0.00524252	0.0122288
Bacteria|Actinobacteria|unidentified_Actinobacteria|Micrococcales|Micrococcaceae|Citricoccus	0.000102571	0.000250729	0.000159555	6.83807e-05	6.83807e-05	4.55872e-05	4.55872e-05	3.41904e-05	0	3.41904e-05	3.41904e-05	1.13968e-05
Bacteria|Actinobacteria|unidentified_Actinobacteria|Micrococcales|Micrococcaceae|Kocuria	2.27936e-05	0	0	0	0	3.41904e-05	2.27936e-05	2.27936e-05	0	2.27936e-05	0	3.41904e-05
Bacteria|Actinobacteria|unidentified_Actinobacteria|Micrococcales|Promicromonosporaceae	0.000740791	0.000729395	0.000786379	0.000558443	0.000330507	0.000182349	0.000330507	0.000478665	0.000455872	0.000262126	0.000113968	0.000113968
Bacteria|Actinobacteria|unidentified_Actinobacteria|Micrococcales|Promicromonosporaceae|Cellulosimicrobium	0.000113968	7.97775e-05	5.6984e-05	0.000170952	5.6984e-05	6.83807e-05	9.11743e-05	0.000125365	7.97775e-05	0.000170952	4.55872e-05	4.55872e-05
Bacteria|Actinobacteria|unidentified_Actinobacteria|Micrococcales|Promicromonosporaceae|Promicromonospora	0.000626823	0.000649617	0.000729395	0.000387491	0.000273523	0.000113968	0.000239333	0.000353301	0.000376094	9.11743e-05	6.83807e-05	6.83807e-05
Bacteria|Actinobacteria|unidentified_Actinobacteria|Micrococcales|Sanguibacteraceae	2.27936e-05	0	0	0.000148158	2.27936e-05	2.27936e-05	5.6984e-05	0.000148158	2.27936e-05	4.55872e-05	2.27936e-05	0
Bacteria|Actinobacteria|unidentified_Actinobacteria|Micrococcales|Sanguibacteraceae|Sanguibacter	2.27936e-05	0	0	0.000148158	2.27936e-05	2.27936e-05	5.6984e-05	0.000148158	2.27936e-05	4.55872e-05	2.27936e-05	0
Bacteria|Actinobacteria|unidentified_Actinobacteria|Micrococcales|Sanguibacteraceae|Sanguibacter|Sanguibacter_inulinus	2.27936e-05	0	0	0.000148158	2.27936e-05	2.27936e-05	5.6984e-05	0.000148158	2.27936e-05	4.55872e-05	2.27936e-05	0
Bacteria|Actinobacteria|unidentified_Actinobacteria|Micromonosporales	0.0081601	0.00978984	0.0085362	0.0060403	0.00466129	0.00485503	0.00469548	0.00450173	0.00264406	0.00508297	0.0031911	0.00124225
Bacteria|Actinobacteria|unidentified_Actinobacteria|Micromonosporales|Micromonosporaceae	0.0081601	0.00978984	0.0085362	0.0060403	0.00466129	0.00485503	0.00469548	0.00450173	0.00264406	0.00508297	0.0031911	0.00124225
Bacteria|Actinobacteria|unidentified_Actinobacteria|Micromonosporales|Micromonosporaceae|Actinoplanes	7.97775e-05	0.000170952	0.000205142	9.11743e-05	0.000125365	0.000239333	0.000136761	0.000205142	0.000148158	0.000205142	7.97775e-05	1.13968e-05
Bacteria|Actinobacteria|unidentified_Actinobacteria|Micromonosporales|Micromonosporaceae|Allocatelliglobosispora	0	1.13968e-05	0	0	0	0	2.27936e-05	0	3.41904e-05	1.13968e-05	0	2.27936e-05
Bacteria|Actinobacteria|unidentified_Actinobacteria|Micromonosporales|Micromonosporaceae|Dactylosporangium	2.27936e-05	1.13968e-05	4.55872e-05	0.000227936	0.000159555	0.000250729	4.55872e-05	3.41904e-05	0.000125365	9.11743e-05	9.11743e-05	4.55872e-05
Bacteria|Actinobacteria|unidentified_Actinobacteria|Micromonosporales|Micromonosporaceae|Longispora	2.27936e-05	0.000113968	9.11743e-05	6.83807e-05	4.55872e-05	2.27936e-05	9.11743e-05	2.27936e-05	2.27936e-05	6.83807e-05	0	1.13968e-05
Bacteria|Actinobacteria|unidentified_Actinobacteria|Micromonosporales|Micromonosporaceae|Longispora|Longispora_albida	0	2.27936e-05	7.97775e-05	1.13968e-05	0	0	1.13968e-05	0	0	1.13968e-05	0	1.13968e-05
Bacteria|Actinobacteria|unidentified_Actinobacteria|Micromonosporales|Micromonosporaceae|Luedemannella	0.000490062	0.000809172	0.000706601	0.00124225	0.000717998	0.000535649	0.000854759	0.000683807	4.55872e-05	0.000831966	6.83807e-05	0.000227936
Bacteria|Actinobacteria|unidentified_Actinobacteria|Micromonosporales|Micromonosporaceae|Micromonospora	0.000467268	0.000581236	0.000786379	0.000353301	0.000307713	0.000205142	0.000273523	0.000216539	6.83807e-05	9.11743e-05	9.11743e-05	7.97775e-05
Bacteria|Actinobacteria|unidentified_Actinobacteria|Micromonosporales|Micromonosporaceae|Rhizocola	0.000307713	0.000535649	0.000444475	0.000410284	0.000136761	0.000353301	0.00028492	0.000353301	0.000182349	0.000729395	0.000535649	0.000113968
Bacteria|Actinobacteria|unidentified_Actinobacteria|Micromonosporales|Micromonosporaceae|Virgisporangium	0.000831966	0.000968727	0.000626823	0.000649617	0.000410284	0.000558443	0.000398888	0.000410284	0.000398888	0.000467268	0.000433078	9.11743e-05
Bacteria|Actinobacteria|unidentified_Actinobacteria|Propionibacteriales	0.0298596	0.0237965	0.0218135	0.0167647	0.00940235	0.00969867	0.012092	0.0111347	0.00717998	0.022144	0.0175511	0.0200014
Bacteria|Actinobacteria|unidentified_Actinobacteria|Propionibacteriales|Nocardioidaceae	0.0233634	0.0174029	0.0156022	0.0155794	0.00855899	0.00925419	0.011203	0.0101659	0.00661014	0.0170154	0.0134596	0.0155338
Bacteria|Actinobacteria|unidentified_Actinobacteria|Propionibacteriales|Nocardioidaceae|Actinopolymorpha	0	0	4.55872e-05	2.27936e-05	0	0	0	3.41904e-05	0	0	0	0
Bacteria|Actinobacteria|unidentified_Actinobacteria|Propionibacteriales|Nocardioidaceae|Aeromicrobium	0.00480945	0.00243891	0.00225656	0.00420542	0.00144739	0.00272383	0.00309993	0.00200584	0.00139041	0.00240472	0.00164114	0.00256428
Bacteria|Actinobacteria|unidentified_Actinobacteria|Propionibacteriales|Nocardioidaceae|Kribbella	0.0010599	0.000763585	0.000558443	0.000900346	0.000752188	0.000558443	0.000547046	0.000695204	0.000421681	0.000387491	0.000376094	0.000273523
Bacteria|Actinobacteria|unidentified_Actinobacteria|Propionibacteriales|Nocardioidaceae|Marmoricola	0.00472967	0.00394329	0.00362418	0.0017665	0.00100292	0.00088895	0.00157276	0.00159555	0.000911743	0.00307713	0.00300875	0.00289478
Bacteria|Actinobacteria|unidentified_Actinobacteria|Propionibacteriales|Nocardioidaceae|Nocardioides	0.0103369	0.00808032	0.00702042	0.00707741	0.00455872	0.00411424	0.00474106	0.00454732	0.00292898	0.00907185	0.00683807	0.00794356
Bacteria|Actinobacteria|unidentified_Actinobacteria|Propionibacteriales|Nocardioidaceae|Nocardioides|Nocardioides_albus	0.000740791	0.000672411	0.000444475	9.11743e-05	6.83807e-05	5.6984e-05	0.000125365	7.97775e-05	0.000102571	5.6984e-05	9.11743e-05	4.55872e-05
Bacteria|Actinobacteria|unidentified_Actinobacteria|Propionibacteriales|Nocardioidaceae|Nocardioides|Nocardioides_alkalitolerans	0.000205142	0.000182349	0.000102571	0.000159555	6.83807e-05	9.11743e-05	0.000205142	0.000148158	4.55872e-05	0.000113968	9.11743e-05	0.000148158
Bacteria|Actinobacteria|unidentified_Actinobacteria|Propionibacteriales|Nocardioidaceae|Nocardioides|Nocardioides_plantarum	3.41904e-05	1.13968e-05	3.41904e-05	0	0	0	1.13968e-05	0	4.55872e-05	0	1.13968e-05	1.13968e-05
Bacteria|Actinobacteria|unidentified_Actinobacteria|Propionibacteriales|Nocardioidaceae|Nocardioides|Nocardioides_sp	5.6984e-05	0.000102571	3.41904e-05	7.97775e-05	4.55872e-05	3.41904e-05	0.000159555	4.55872e-05	5.6984e-05	5.6984e-05	5.6984e-05	0.000113968
Bacteria|Actinobacteria|unidentified_Actinobacteria|Propionibacteriales|Nocardioidaceae|Thermasporomyces	6.83807e-05	0	0	0	0	0	0	0	0	0	2.27936e-05	0
Bacteria|Actinobacteria|unidentified_Actinobacteria|Propionibacteriales|Nocardioidaceae|Thermasporomyces|Thermasporomyces_composti	6.83807e-05	0	0	0	0	0	0	0	0	0	2.27936e-05	0
Bacteria|Actinobacteria|unidentified_Actinobacteria|Propionibacteriales|Propionibacteriaceae	0.00635941	0.00625684	0.00610868	0.00113968	0.000809172	0.000444475	0.00088895	0.000945934	0.00056984	0.00512856	0.00409145	0.00446754
Bacteria|Actinobacteria|unidentified_Actinobacteria|Propionibacteriales|Propionibacteriaceae|Cutibacterium	0	0	0	0	0	2.27936e-05	0	1.13968e-05	4.55872e-05	0	0	0
Bacteria|Actinobacteria|unidentified_Actinobacteria|Propionibacteriales|Propionibacteriaceae|Cutibacterium|Cutibacterium_acnes	0	0	0	0	0	2.27936e-05	0	1.13968e-05	4.55872e-05	0	0	0
Bacteria|Actinobacteria|unidentified_Actinobacteria|Propionibacteriales|Propionibacteriaceae|Jiangella	0.000809172	0.000683807	0.000866156	0.000148158	0.000205142	0.000136761	0.000182349	0.000216539	0.000102571	0.000148158	3.41904e-05	1.13968e-05
Bacteria|Actinobacteria|unidentified_Actinobacteria|Propionibacteriales|Propionibacteriaceae|Microlunatus	0.000182349	0.000262126	0.000250729	0.000330507	0.000148158	0.000125365	0.000125365	0.000159555	2.27936e-05	0.000170952	4.55872e-05	4.55872e-05
Bacteria|Actinobacteria|unidentified_Actinobacteria|Pseudonocardiales	0.00262126	0.00288339	0.00250729	0.00190326	0.00162974	0.00133342	0.0010827	0.00144739	0.000980124	0.00120806	0.0010485	0.000740791
Bacteria|Actinobacteria|unidentified_Actinobacteria|Pseudonocardiales|Pseudonocardiaceae	0.00262126	0.00288339	0.00250729	0.00190326	0.00162974	0.00133342	0.0010827	0.00144739	0.000980124	0.00120806	0.0010485	0.000740791
Bacteria|Actinobacteria|unidentified_Actinobacteria|Pseudonocardiales|Pseudonocardiaceae|Actinomycetospora	0	1.13968e-05	0	0	0	0	1.13968e-05	0	3.41904e-05	4.55872e-05	2.27936e-05	0
Bacteria|Actinobacteria|unidentified_Actinobacteria|Pseudonocardiales|Pseudonocardiaceae|Actinophytocola	3.41904e-05	2.27936e-05	3.41904e-05	3.41904e-05	4.55872e-05	0	1.13968e-05	0	0	0	0	0
Bacteria|Actinobacteria|unidentified_Actinobacteria|Pseudonocardiales|Pseudonocardiaceae|Allokutzneria	4.55872e-05	5.6984e-05	4.55872e-05	2.27936e-05	1.13968e-05	2.27936e-05	1.13968e-05	9.11743e-05	0	3.41904e-05	2.27936e-05	3.41904e-05
Bacteria|Actinobacteria|unidentified_Actinobacteria|Pseudonocardiales|Pseudonocardiaceae|Allokutzneria|Allokutzneria_albata	4.55872e-05	5.6984e-05	4.55872e-05	2.27936e-05	1.13968e-05	2.27936e-05	1.13968e-05	9.11743e-05	0	3.41904e-05	2.27936e-05	3.41904e-05
Bacteria|Actinobacteria|unidentified_Actinobacteria|Pseudonocardiales|Pseudonocardiaceae|Amycolatopsis	3.41904e-05	6.83807e-05	0	5.6984e-05	0	4.55872e-05	0	0	0	2.27936e-05	1.13968e-05	2.27936e-05
Bacteria|Actinobacteria|unidentified_Actinobacteria|Pseudonocardiales|Pseudonocardiaceae|Lechevalieria	0.000376094	0.000524252	0.000410284	0.00060403	0.000433078	0.000364697	0.000330507	0.000307713	0.00028492	0.000364697	0.000227936	0.000364697
Bacteria|Actinobacteria|unidentified_Actinobacteria|Pseudonocardiales|Pseudonocardiaceae|Pseudonocardia	0.00191466	0.00188047	0.00156136	0.000774982	0.000649617	0.00056984	0.00056984	0.000820569	0.000558443	0.000649617	0.000695204	0.00028492
Bacteria|Actinobacteria|unidentified_Actinobacteria|Pseudonocardiales|Pseudonocardiaceae|Pseudonocardia|Pseudonocardia_zijingensis	0.00060403	0.000501459	0.000455872	0.000262126	0.000102571	0.000239333	0.000170952	0.000159555	0.000113968	0.000113968	6.83807e-05	3.41904e-05
Bacteria|Actinobacteria|unidentified_Actinobacteria|Pseudonocardiales|Pseudonocardiaceae|Saccharomonospora	0	1.13968e-05	4.55872e-05	0.000307713	0.000330507	0.000113968	0	2.27936e-05	3.41904e-05	0	2.27936e-05	0
Bacteria|Actinobacteria|unidentified_Actinobacteria|Pseudonocardiales|Pseudonocardiaceae|Saccharomonospora|Saccharomonospora_viridis	0	1.13968e-05	4.55872e-05	0.000307713	0.000330507	0.000113968	0	2.27936e-05	3.41904e-05	0	2.27936e-05	0
Bacteria|Actinobacteria|unidentified_Actinobacteria|Pseudonocardiales|Pseudonocardiaceae|Saccharothrix	7.97775e-05	4.55872e-05	2.27936e-05	2.27936e-05	0	0	3.41904e-05	7.97775e-05	2.27936e-05	1.13968e-05	0	0
Bacteria|Actinobacteria|unidentified_Actinobacteria|Pseudonocardiales|Pseudonocardiaceae|Saccharothrix|Saccharothrix_xinjiangensis	7.97775e-05	4.55872e-05	2.27936e-05	2.27936e-05	0	0	3.41904e-05	7.97775e-05	2.27936e-05	1.13968e-05	0	0
Bacteria|Actinobacteria|unidentified_Actinobacteria|Pseudonocardiales|Pseudonocardiaceae|Thermocrispum	0	4.55872e-05	4.55872e-05	0	4.55872e-05	3.41904e-05	2.27936e-05	4.55872e-05	3.41904e-05	0	1.13968e-05	1.13968e-05
Bacteria|Actinobacteria|unidentified_Actinobacteria|Streptomycetales	0.00372675	0.0032025	0.00258707	0.00258707	0.00135622	0.0017893	0.0014132	0.00168673	0.000683807	0.00158415	0.00109409	0.000934537
Bacteria|Actinobacteria|unidentified_Actinobacteria|Streptomycetales|Streptomycetaceae	0.00372675	0.0032025	0.00258707	0.00258707	0.00135622	0.0017893	0.0014132	0.00168673	0.000683807	0.00158415	0.00109409	0.000934537
Bacteria|Actinobacteria|unidentified_Actinobacteria|Streptomycetales|Streptomycetaceae|Streptomyces	0.00372675	0.0032025	0.00258707	0.00258707	0.00135622	0.00172092	0.0014132	0.00168673	0.000683807	0.00147019	0.00092314	0.000843363
Bacteria|Actinobacteria|unidentified_Actinobacteria|Streptomycetales|Streptomycetaceae|Streptomyces|Streptomyces_bluensis	0.000102571	2.27936e-05	3.41904e-05	0	0	3.41904e-05	1.13968e-05	0	0	0	0	0
Bacteria|Actinobacteria|unidentified_Actinobacteria|Streptomycetales|Streptomycetaceae|Streptomyces|Streptomyces_thermocarboxydus	0.00088895	0.000900346	0.000831966	0.000353301	0.000341904	0.000296317	0.000398888	0.000501459	0.000216539	0.000227936	3.41904e-05	0
Bacteria|Actinobacteria|unidentified_Actinobacteria|Streptosporangiales	0.000820569	0.00501459	0.00393189	0.000649617	0.000831966	0.000387491	0.00060403	0.000535649	0.000364697	0.000501459	0.000410284	6.83807e-05
Bacteria|Actinobacteria|unidentified_Actinobacteria|Streptosporangiales|Nocardiopsaceae	5.6984e-05	7.97775e-05	0.000125365	0.000159555	0.000102571	6.83807e-05	4.55872e-05	3.41904e-05	1.13968e-05	3.41904e-05	3.41904e-05	0
Bacteria|Actinobacteria|unidentified_Actinobacteria|Streptosporangiales|Nocardiopsaceae|Nocardiopsis	0	1.13968e-05	3.41904e-05	3.41904e-05	0	1.13968e-05	2.27936e-05	0	0	0	0	0
Bacteria|Actinobacteria|unidentified_Actinobacteria|Streptosporangiales|Nocardiopsaceae|Thermobifida	5.6984e-05	6.83807e-05	9.11743e-05	0.000125365	0.000102571	5.6984e-05	2.27936e-05	3.41904e-05	1.13968e-05	3.41904e-05	3.41904e-05	0
Bacteria|Actinobacteria|unidentified_Actinobacteria|Streptosporangiales|Streptosporangiaceae	0.00031911	0.001436	0.00120806	0.000159555	0.000193745	5.6984e-05	0.000216539	0.000182349	0.000113968	0.000170952	7.97775e-05	2.27936e-05
Bacteria|Actinobacteria|unidentified_Actinobacteria|Streptosporangiales|Streptosporangiaceae|Nonomuraea	0.000239333	0.00128784	0.00113968	0.000148158	0.000170952	5.6984e-05	0.000216539	0.000159555	4.55872e-05	7.97775e-05	2.27936e-05	1.13968e-05
Bacteria|Actinobacteria|unidentified_Actinobacteria|Streptosporangiales|Streptosporangiaceae|Streptosporangium	3.41904e-05	7.97775e-05	4.55872e-05	1.13968e-05	2.27936e-05	0	0	0	0	4.55872e-05	5.6984e-05	1.13968e-05
Bacteria|Actinobacteria|unidentified_Actinobacteria|Streptosporangiales|Streptosporangiaceae|Thermopolyspora	4.55872e-05	4.55872e-05	2.27936e-05	0	0	0	0	2.27936e-05	3.41904e-05	2.27936e-05	0	0
Bacteria|Actinobacteria|unidentified_Actinobacteria|Streptosporangiales|Thermomonosporaceae	0.000421681	0.00347602	0.00259847	0.000330507	0.000512856	0.000262126	0.000341904	0.00031911	0.000239333	0.000262126	0.000296317	4.55872e-05
Bacteria|Actinobacteria|unidentified_Actinobacteria|Streptosporangiales|Thermomonosporaceae|Actinocorallia	2.27936e-05	9.11743e-05	5.6984e-05	6.83807e-05	3.41904e-05	2.27936e-05	1.13968e-05	4.55872e-05	2.27936e-05	6.83807e-05	9.11743e-05	1.13968e-05
Bacteria|Actinobacteria|unidentified_Actinobacteria|Streptosporangiales|Thermomonosporaceae|Actinomadura	0.000364697	0.00337345	0.0024731	0.000239333	0.000478665	0.000239333	0.00028492	0.000250729	0.000182349	0.000170952	0.000193745	3.41904e-05
Bacteria|Actinobacteria|unidentified_Actinobacteria|Streptosporangiales|Thermomonosporaceae|Actinomadura|Actinomadura_cremea	0.000136761	0.0021198	0.00139041	0.000136761	0.000136761	0.000125365	0.000113968	6.83807e-05	6.83807e-05	6.83807e-05	0.000113968	3.41904e-05
Bacteria|Actinobacteria|unidentified_Actinobacteria|Streptosporangiales|Thermomonosporaceae|Thermobispora	2.27936e-05	0	1.13968e-05	0	0	0	0	0	0	2.27936e-05	0	0
Bacteria|Actinobacteria|unidentified_Actinobacteria|Streptosporangiales|Thermomonosporaceae|Thermobispora|Thermobispora_bispora	2.27936e-05	0	1.13968e-05	0	0	0	0	0	0	2.27936e-05	0	0
Bacteria|Actinobacteria|unidentified_Actinobacteria|Streptosporangiales|Thermomonosporaceae|Thermomonospora	1.13968e-05	1.13968e-05	5.6984e-05	2.27936e-05	0	0	4.55872e-05	2.27936e-05	3.41904e-05	0	0	0
Bacteria|Actinobacteria|unidentified_Actinobacteria|Streptosporangiales|Thermomonosporaceae|Thermomonospora|Thermomonospora_chromogena	1.13968e-05	1.13968e-05	5.6984e-05	2.27936e-05	0	0	4.55872e-05	2.27936e-05	3.41904e-05	0	0	0
Bacteria|Actinobacteria|unidentified_Actinobacteria|unidentified_Actinobacteria	1.13968e-05	0	2.27936e-05	0	1.13968e-05	0	0	5.6984e-05	0	0	0	0
Bacteria|Actinobacteria|unidentified_Actinobacteria|unidentified_Actinobacteria|unidentified_Actinobacteria	1.13968e-05	0	2.27936e-05	0	1.13968e-05	0	0	5.6984e-05	0	0	0	0
Bacteria|Actinobacteria|unidentified_Actinobacteria|unidentified_Actinobacteria|unidentified_Actinobacteria|unidentified_Actinobacteria	1.13968e-05	0	2.27936e-05	0	1.13968e-05	0	0	5.6984e-05	0	0	0	0
Bacteria|Actinobacteria|unidentified_Actinobacteria|unidentified_Actinobacteria|unidentified_Actinobacteria|unidentified_Actinobacteria|bacterium_rJ7	1.13968e-05	0	2.27936e-05	0	1.13968e-05	0	0	5.6984e-05	0	0	0	0
Bacteria|Armatimonadetes	0.00297456	0.00267825	0.00333926	0.0039091	0.00371535	0.00513995	0.00507157	0.00509437	0.00632522	0.00485503	0.00459291	0.00499179
Bacteria|Armatimonadetes|Armatimonadia	3.41904e-05	0	2.27936e-05	1.13968e-05	7.97775e-05	7.97775e-05	0.000102571	5.6984e-05	4.55872e-05	1.13968e-05	0.000125365	2.27936e-05
Bacteria|Armatimonadetes|Armatimonadia|Armatimonadales	3.41904e-05	0	2.27936e-05	1.13968e-05	7.97775e-05	7.97775e-05	0.000102571	5.6984e-05	4.55872e-05	1.13968e-05	0.000125365	2.27936e-05
Bacteria|Armatimonadetes|Armatimonadia|Armatimonadales|Armatimonadaceae	0	0	1.13968e-05	0	5.6984e-05	2.27936e-05	7.97775e-05	2.27936e-05	2.27936e-05	1.13968e-05	5.6984e-05	2.27936e-05
Bacteria|Armatimonadetes|Armatimonadia|Armatimonadales|Armatimonadaceae|Armatimonas	0	0	1.13968e-05	0	5.6984e-05	2.27936e-05	7.97775e-05	2.27936e-05	2.27936e-05	1.13968e-05	5.6984e-05	2.27936e-05
Bacteria|Armatimonadetes|Chthonomonadetes	0.000159555	0.000159555	0.000296317	0.000444475	0.000535649	0.000695204	0.000717998	0.000877553	0.000866156	0.000433078	0.000478665	0.000911743
Bacteria|Armatimonadetes|Chthonomonadetes|Chthonomonadales	0.000159555	0.000159555	0.000296317	0.000444475	0.000535649	0.000695204	0.000717998	0.000877553	0.000866156	0.000433078	0.000478665	0.000911743
Bacteria|Armatimonadetes|Fimbriimonadia	0.00167533	0.000877553	0.0014132	0.00158415	0.000945934	0.00204003	0.00135622	0.00131063	0.00135622	0.00192606	0.00172092	0.0021312
Bacteria|Armatimonadetes|Fimbriimonadia|Fimbriimonadales	0.00167533	0.000877553	0.0014132	0.00158415	0.000945934	0.00204003	0.00135622	0.00131063	0.00135622	0.00192606	0.00172092	0.0021312
Bacteria|Armatimonadetes|Fimbriimonadia|Fimbriimonadales|Fimbriimonadaceae	0.0014132	0.000752188	0.00117387	0.00115108	0.000695204	0.0014246	0.000945934	0.000706601	0.000626823	0.00161834	0.00119666	0.00150438
Bacteria|Bacteroidetes	0.0595026	0.0509209	0.0570067	0.0953228	0.0543741	0.0465331	0.0570067	0.0599129	0.0616224	0.0441284	0.048425	0.0576678
Bacteria|Bacteroidetes|Bacteroidia	0.0568358	0.0484819	0.0537929	0.0941489	0.0531318	0.0454504	0.0551719	0.0579413	0.0591493	0.0431938	0.0470801	0.0566762
Bacteria|Bacteroidetes|Bacteroidia|Bacteroidales	0.000524252	0.000136761	0.000455872	0.000717998	0.000512856	0.000364697	0.000262126	0.000490062	0.000672411	0.000113968	0.000581236	0.000444475
Bacteria|Bacteroidetes|Bacteroidia|Bacteroidales|Bacteroidaceae	0.000205142	0.000102571	0.000148158	0.000262126	0.000102571	9.11743e-05	0.000136761	0.000159555	0.000170952	7.97775e-05	0.000193745	0.000193745
Bacteria|Bacteroidetes|Bacteroidia|Bacteroidales|Bacteroidaceae|Bacteroides	0.000205142	0.000102571	0.000148158	0.000262126	0.000102571	9.11743e-05	0.000136761	0.000159555	0.000170952	7.97775e-05	0.000193745	0.000193745
Bacteria|Bacteroidetes|Bacteroidia|Bacteroidales|Bacteroidaceae|Bacteroides|Bacteroides_eggerthii	0	0	0	0	0	1.13968e-05	0	0	0	0	0	0
Bacteria|Bacteroidetes|Bacteroidia|Bacteroidales|Bacteroidaceae|Bacteroides|Bacteroides_fragilis	7.97775e-05	3.41904e-05	7.97775e-05	7.97775e-05	9.11743e-05	5.6984e-05	3.41904e-05	5.6984e-05	0.000125365	5.6984e-05	0.000125365	9.11743e-05
Bacteria|Bacteroidetes|Bacteroidia|Bacteroidales|Bacteroidaceae|Bacteroides|Bacteroides_plebeius	5.6984e-05	0	1.13968e-05	6.83807e-05	0	1.13968e-05	0	6.83807e-05	1.13968e-05	1.13968e-05	1.13968e-05	3.41904e-05
Bacteria|Bacteroidetes|Bacteroidia|Bacteroidales|Bacteroidaceae|Bacteroides|Bacteroides_uniformis	0	0	3.41904e-05	0	0	0	2.27936e-05	2.27936e-05	0	0	0	0
Bacteria|Bacteroidetes|Bacteroidia|Bacteroidales|Marinilabiliaceae	0	0	0	0	0	0	1.13968e-05	0	0	0	0	0
Bacteria|Bacteroidetes|Bacteroidia|Bacteroidales|Marinilabiliaceae|Ruminofilibacter	0	0	0	0	0	0	1.13968e-05	0	0	0	0	0
Bacteria|Bacteroidetes|Bacteroidia|Bacteroidales|Muribaculaceae	0.000170952	0	0.000182349	0.000182349	0.000216539	6.83807e-05	4.55872e-05	9.11743e-05	0.000273523	1.13968e-05	9.11743e-05	0.000113968
Bacteria|Bacteroidetes|Bacteroidia|Bacteroidales|Prevotellaceae	2.27936e-05	0	2.27936e-05	3.41904e-05	7.97775e-05	1.13968e-05	1.13968e-05	0	1.13968e-05	0	0	1.13968e-05
Bacteria|Bacteroidetes|Bacteroidia|Bacteroidales|Prevotellaceae|unidentified_Prevotellaceae	0	0	0	0	2.27936e-05	0	0	0	0	0	0	0
Bacteria|Bacteroidetes|Bacteroidia|Bacteroidales|Rikenellaceae	1.13968e-05	1.13968e-05	4.55872e-05	0.000193745	7.97775e-05	0.000125365	3.41904e-05	0.000113968	9.11743e-05	0	9.11743e-05	5.6984e-05
Bacteria|Bacteroidetes|Bacteroidia|Bacteroidales|Rikenellaceae|Alistipes	1.13968e-05	1.13968e-05	3.41904e-05	0.000148158	3.41904e-05	4.55872e-05	3.41904e-05	9.11743e-05	9.11743e-05	0	9.11743e-05	5.6984e-05
Bacteria|Bacteroidetes|Bacteroidia|Bacteroidales|Rikenellaceae|Alistipes|Alistipes_finegoldii	0	0	0	3.41904e-05	3.41904e-05	2.27936e-05	0	2.27936e-05	4.55872e-05	0	4.55872e-05	0
Bacteria|Bacteroidetes|Bacteroidia|Bacteroidales|Rikenellaceae|Rikenella	0	0	0	0	0	2.27936e-05	0	0	0	0	0	0
Bacteria|Bacteroidetes|Bacteroidia|Bacteroidales|Rikenellaceae|unidentified_Rikenellaceae	0	0	0	0	4.55872e-05	2.27936e-05	0	2.27936e-05	0	0	0	0
Bacteria|Bacteroidetes|Bacteroidia|Bacteroidales|Rikenellaceae|unidentified_Rikenellaceae|Bacteroidales_bacterium_CF	0	0	0	0	4.55872e-05	2.27936e-05	0	2.27936e-05	0	0	0	0
Bacteria|Bacteroidetes|Bacteroidia|Bacteroidales|Tannerellaceae	6.83807e-05	0	0	0	3.41904e-05	0	1.13968e-05	4.55872e-05	7.97775e-05	1.13968e-05	0.000125365	3.41904e-05
Bacteria|Bacteroidetes|Bacteroidia|Bacteroidales|Tannerellaceae|Parabacteroides	6.83807e-05	0	0	0	3.41904e-05	0	0	4.55872e-05	7.97775e-05	1.13968e-05	0.000102571	3.41904e-05
Bacteria|Bacteroidetes|Bacteroidia|Bacteroidales|Tannerellaceae|Parabacteroides|Parabacteroides_merdae	4.55872e-05	0	0	0	3.41904e-05	0	0	2.27936e-05	5.6984e-05	1.13968e-05	3.41904e-05	0
Bacteria|Bacteroidetes|Bacteroidia|Bacteroidales|unidentified_Bacteroidales	4.55872e-05	0	3.41904e-05	3.41904e-05	0	5.6984e-05	1.13968e-05	2.27936e-05	2.27936e-05	1.13968e-05	3.41904e-05	1.13968e-05
Bacteria|Bacteroidetes|Bacteroidia|Bacteroidales|unidentified_Bacteroidales|Fermentimonas	2.27936e-05	0	0	1.13968e-05	0	1.13968e-05	0	0	0	0	2.27936e-05	0
Bacteria|Bacteroidetes|Bacteroidia|Bacteroidales|unidentified_Bacteroidales|Petrimonas	1.13968e-05	0	1.13968e-05	0	0	0	0	0	0	0	0	0
Bacteria|Bacteroidetes|Bacteroidia|Bacteroidales|unidentified_Bacteroidales|Proteiniphilum	1.13968e-05	0	2.27936e-05	2.27936e-05	0	4.55872e-05	1.13968e-05	2.27936e-05	2.27936e-05	1.13968e-05	1.13968e-05	1.13968e-05
Bacteria|Bacteroidetes|Bacteroidia|Chitinophagales	0.00796636	0.0126846	0.012924	0.0157618	0.0153629	0.0120578	0.0203205	0.0220642	0.0278652	0.0184172	0.0208219	0.0222807
Bacteria|Bacteroidetes|Bacteroidia|Chitinophagales|Chitinophagaceae	0.00412564	0.00955051	0.00920861	0.0078296	0.0105078	0.0053109	0.0144511	0.0151235	0.019876	0.0116589	0.015078	0.010656
Bacteria|Bacteroidetes|Bacteroidia|Chitinophagales|Chitinophagaceae|Chitinophaga	0.000341904	0.000125365	0.000376094	0.000455872	0.000376094	0.000307713	0.000467268	0.000227936	0.000398888	0.000330507	0.000558443	0.000410284
Bacteria|Bacteroidetes|Bacteroidia|Chitinophagales|Chitinophagaceae|Chitinophaga|Chitinophaga_japonensis	6.83807e-05	1.13968e-05	2.27936e-05	0.000102571	3.41904e-05	0	0.000102571	6.83807e-05	0.000125365	0	0	2.27936e-05
Bacteria|Bacteroidetes|Bacteroidia|Chitinophagales|Chitinophagaceae|Cnuella	0	1.13968e-05	0	0	0	0	1.13968e-05	9.11743e-05	0.000148158	0	1.13968e-05	0
Bacteria|Bacteroidetes|Bacteroidia|Chitinophagales|Chitinophagaceae|Ferruginibacter	9.11743e-05	0.000102571	0.000182349	9.11743e-05	0.000296317	5.6984e-05	0.000661014	0.000615427	0.000797775	0.000433078	0.000683807	0.00031911
Bacteria|Bacteroidetes|Bacteroidia|Chitinophagales|Chitinophagaceae|Flaviaesturariibacter	0.000273523	0.000592633	0.000478665	5.6984e-05	7.97775e-05	7.97775e-05	0.000558443	0.000752188	0.00139041	0.000125365	7.97775e-05	0.000102571
Bacteria|Bacteroidetes|Bacteroidia|Chitinophagales|Chitinophagaceae|Flavihumibacter	0.000273523	0.000205142	0.000273523	4.55872e-05	3.41904e-05	1.13968e-05	6.83807e-05	1.13968e-05	7.97775e-05	3.41904e-05	0.000113968	5.6984e-05
Bacteria|Bacteroidetes|Bacteroidia|Chitinophagales|Chitinophagaceae|Flavisolibacter	0.000148158	0.000774982	0.000934537	0.000296317	0.000455872	0.000227936	0.00186907	0.00196025	0.00262126	0.00121946	0.00100292	0.000774982
Bacteria|Bacteroidetes|Bacteroidia|Chitinophagales|Chitinophagaceae|Flavitalea	0.000341904	0.000661014	0.000455872	0.000911743	0.000854759	0.000672411	0.00156136	0.00182349	0.00206282	0.000945934	0.00145879	0.00121946
Bacteria|Bacteroidetes|Bacteroidia|Chitinophagales|Chitinophagaceae|Lacibacter	0	1.13968e-05	0	0.000159555	0.000227936	0.000193745	0.000410284	0.000433078	0.000159555	0.000376094	0.00031911	0.000376094
Bacteria|Bacteroidetes|Bacteroidia|Chitinophagales|Chitinophagaceae|Niastella	0.000421681	0.00127644	0.00136761	0.000615427	0.0010599	0.000353301	0.00116247	0.00145879	0.00170952	0.00109409	0.0010827	0.000626823
Bacteria|Bacteroidetes|Bacteroidia|Chitinophagales|Chitinophagaceae|Parasegetibacter	0	0	0	0	0	0	0	3.41904e-05	2.27936e-05	5.6984e-05	0	4.55872e-05
Bacteria|Bacteroidetes|Bacteroidia|Chitinophagales|Chitinophagaceae|Parasegetibacter|Parasegetibacter_luojiensis	0	0	0	0	0	0	0	3.41904e-05	2.27936e-05	5.6984e-05	0	4.55872e-05
Bacteria|Bacteroidetes|Bacteroidia|Chitinophagales|Chitinophagaceae|Sediminibacterium	0	0	0	6.83807e-05	5.6984e-05	6.83807e-05	0	0	0	0	0	0
Bacteria|Bacteroidetes|Bacteroidia|Chitinophagales|Chitinophagaceae|Segetibacter	0	0	1.13968e-05	0	0	0	0	3.41904e-05	0	0	0	0
Bacteria|Bacteroidetes|Bacteroidia|Chitinophagales|Chitinophagaceae|Taibaiella	6.83807e-05	0.000113968	0.000113968	0.000262126	0.000193745	0.000125365	0.000159555	7.97775e-05	7.97775e-05	6.83807e-05	1.13968e-05	6.83807e-05
Bacteria|Bacteroidetes|Bacteroidia|Chitinophagales|Chitinophagaceae|Terrimonas	0.000934537	0.00266685	0.00222237	0.0024731	0.00311132	0.00185768	0.00341904	0.00323669	0.00503738	0.00345323	0.00492341	0.0035672
Bacteria|Bacteroidetes|Bacteroidia|Chitinophagales|Chitinophagaceae|unidentified_Chitinophagaceae	1.13968e-05	0.000148158	0.000113968	0.000159555	0.000296317	7.97775e-05	0.000193745	0.000296317	0.00031911	4.55872e-05	4.55872e-05	4.55872e-05
Bacteria|Bacteroidetes|Bacteroidia|Chitinophagales|Chitinophagaceae|unidentified_Chitinophagaceae|Chitinophaga_sp_BN130233	0	0	1.13968e-05	0	0	0	0	0	0	0	1.13968e-05	1.13968e-05
Bacteria|Bacteroidetes|Bacteroidia|Chitinophagales|Chitinophagaceae|unidentified_Chitinophagaceae|Terrimonas_sp_YJ03	1.13968e-05	9.11743e-05	3.41904e-05	0	9.11743e-05	0	1.13968e-05	3.41904e-05	1.13968e-05	3.41904e-05	2.27936e-05	3.41904e-05
Bacteria|Bacteroidetes|Bacteroidia|Chitinophagales|Saprospiraceae	0.00362418	0.00294037	0.00360139	0.00730534	0.00445615	0.00647338	0.00526532	0.00635941	0.00774982	0.00642779	0.00548186	0.011203
Bacteria|Bacteroidetes|Bacteroidia|Chitinophagales|Saprospiraceae|Membranicola	7.97775e-05	0	1.13968e-05	3.41904e-05	3.41904e-05	0	0	1.13968e-05	0	0	0	0
Bacteria|Bacteroidetes|Bacteroidia|Cytophagales	0.0379969	0.0285148	0.0329253	0.0205598	0.015454	0.0142004	0.0230899	0.0227366	0.0202179	0.0184742	0.0197392	0.0229075
Bacteria|Bacteroidetes|Bacteroidia|Cytophagales|Amoebophilaceae	0	0	1.13968e-05	3.41904e-05	0	1.13968e-05	0	0	0	0	0	0
Bacteria|Bacteroidetes|Bacteroidia|Cytophagales|Amoebophilaceae|Candidatus_Amoebophilus	0	0	0	3.41904e-05	0	1.13968e-05	0	0	0	0	0	0
Bacteria|Bacteroidetes|Bacteroidia|Cytophagales|Cyclobacteriaceae	0.0014132	0.0010827	0.000809172	7.97775e-05	0.000102571	0.000113968	0.000148158	0.000170952	9.11743e-05	0.000239333	0.000273523	0.00031911
Bacteria|Bacteroidetes|Bacteroidia|Cytophagales|Cyclobacteriaceae|Algoriphagus	0.000547046	0.000421681	0.00031911	0	5.6984e-05	1.13968e-05	5.6984e-05	3.41904e-05	0	5.6984e-05	2.27936e-05	5.6984e-05
Bacteria|Bacteroidetes|Bacteroidia|Cytophagales|Cyclobacteriaceae|Cesiribacter	0.000410284	3.41904e-05	4.55872e-05	7.97775e-05	2.27936e-05	1.13968e-05	2.27936e-05	5.6984e-05	4.55872e-05	0.000136761	0.000239333	0.000193745
Bacteria|Bacteroidetes|Bacteroidia|Cytophagales|Cyclobacteriaceae|Fulvivirga	0	3.41904e-05	0	0	0	0	0	0	0	0	0	0
Bacteria|Bacteroidetes|Bacteroidia|Cytophagales|Cyclobacteriaceae|Imperialibacter	4.55872e-05	2.27936e-05	1.13968e-05	0	0	0	0	0	0	0	0	0
Bacteria|Bacteroidetes|Bacteroidia|Cytophagales|Cytophagaceae	0.00056984	0.000330507	0.000376094	0.000478665	0.00028492	0.00028492	0.000410284	0.000581236	0.000421681	0.000216539	0.000307713	0.000615427
Bacteria|Bacteroidetes|Bacteroidia|Cytophagales|Cytophagaceae|Cytophaga	0	1.13968e-05	0	4.55872e-05	5.6984e-05	4.55872e-05	5.6984e-05	3.41904e-05	3.41904e-05	3.41904e-05	1.13968e-05	1.13968e-05
Bacteria|Bacteroidetes|Bacteroidia|Cytophagales|Cytophagaceae|Cytophaga|Cytophaga_aurantiaca	0	0	0	0	3.41904e-05	0	0	0	0	0	0	0
Bacteria|Bacteroidetes|Bacteroidia|Cytophagales|Cytophagaceae|Cytophaga|Hypsibius_dujardini	0	0	0	2.27936e-05	0	1.13968e-05	2.27936e-05	0	1.13968e-05	3.41904e-05	1.13968e-05	1.13968e-05
Bacteria|Bacteroidetes|Bacteroidia|Cytophagales|Cytophagaceae|Rhodocytophaga	0.000398888	0.000182349	0.000341904	0.000182349	6.83807e-05	0.000136761	0.000205142	0.000341904	0.000239333	0.000102571	0.000250729	0.000364697
Bacteria|Bacteroidetes|Bacteroidia|Cytophagales|Cytophagaceae|Sporocytophaga	0.000170952	0.000125365	2.27936e-05	0.000216539	0.000125365	0.000102571	7.97775e-05	0.000170952	0.000136761	7.97775e-05	4.55872e-05	0.000239333
Bacteria|Bacteroidetes|Bacteroidia|Cytophagales|Hymenobacteraceae	0.0122288	0.00829686	0.0113284	0.0056984	0.00470687	0.00624544	0.0100064	0.00901486	0.00786379	0.00551605	0.0060403	0.00931118
Bacteria|Bacteroidetes|Bacteroidia|Cytophagales|Hymenobacteraceae|Adhaeribacter	0.00412564	0.00341904	0.00364697	0.00395469	0.00294037	0.00377234	0.00483224	0.00434218	0.00393189	0.00260987	0.00250729	0.00345323
Bacteria|Bacteroidetes|Bacteroidia|Cytophagales|Hymenobacteraceae|Adhaeribacter|Adhaeribacter_sp_HY02	0.000102571	0.000159555	0.000148158	0.000205142	0.000170952	0.00028492	0.000205142	0.000193745	0.000125365	0.000205142	0.000113968	0.000159555
Bacteria|Bacteroidetes|Bacteroidia|Cytophagales|Hymenobacteraceae|Hymenobacter	0.000262126	0.000227936	0.000227936	0.000364697	0.000330507	0.00031911	0.000250729	0.000330507	0.000193745	3.41904e-05	2.27936e-05	5.6984e-05
Bacteria|Bacteroidetes|Bacteroidia|Cytophagales|Hymenobacteraceae|Hymenobacter|Hymenobacter_koreensis	0	1.13968e-05	0	0	1.13968e-05	2.27936e-05	0	2.27936e-05	0	0	0	0
Bacteria|Bacteroidetes|Bacteroidia|Cytophagales|Hymenobacteraceae|Hymenobacter|Hymenobacter_sp_DG25B	0.000113968	0.000125365	0.000125365	0.000148158	0.000193745	0.000102571	0.000113968	0.000148158	0.000113968	3.41904e-05	0	3.41904e-05
Bacteria|Bacteroidetes|Bacteroidia|Cytophagales|Hymenobacteraceae|Hymenobacter|Parahymenobacter_deserti	2.27936e-05	1.13968e-05	0	0	0	0	0	1.13968e-05	0	0	0	0
Bacteria|Bacteroidetes|Bacteroidia|Cytophagales|Hymenobacteraceae|Nibribacter	0.00148158	0.000661014	0.00123085	0.000398888	0.000512856	0.00056984	0.000626823	0.000831966	0.000170952	0.000262126	3.41904e-05	0.000216539
Bacteria|Bacteroidetes|Bacteroidia|Cytophagales|Hymenobacteraceae|Pontibacter	0.00558443	0.00362418	0.00577817	0.000911743	0.000797775	0.00147019	0.00400027	0.00333926	0.00332786	0.00256428	0.00333926	0.00535649
Bacteria|Bacteroidetes|Bacteroidia|Cytophagales|Hymenobacteraceae|Pontibacter|Pontibacter_populi	0.0010713	0.00056984	0.00102571	0.000193745	0.000193745	0.000330507	0.000809172	0.000478665	0.000797775	0.000364697	0.000672411	0.000695204
Bacteria|Bacteroidetes|Bacteroidia|Cytophagales|Hymenobacteraceae|Rufibacter	0.000774982	0.000364697	0.000444475	6.83807e-05	0.000125365	0.000113968	0.000296317	0.000170952	0.000239333	4.55872e-05	0.000136761	0.000227936
Bacteria|Bacteroidetes|Bacteroidia|Cytophagales|Microscillaceae	0.0235686	0.0187249	0.0201381	0.0127758	0.00947073	0.00635941	0.0117273	0.0116703	0.010713	0.0122971	0.0129126	0.0123427
Bacteria|Bacteroidetes|Bacteroidia|Cytophagales|Microscillaceae|Chryseolinea	0.00754468	0.00552744	0.00649617	0.00241612	0.0014132	0.00126504	0.00147019	0.00201723	0.00157276	0.00265545	0.00232495	0.00209701
Bacteria|Bacteroidetes|Bacteroidia|Cytophagales|Microscillaceae|Ohtaekwangia	0.00197164	0.00182349	0.00239333	0.0017893	0.00124225	0.000706601	0.00110549	0.00110549	0.000843363	0.00160695	0.00121946	0.00153857
Bacteria|Bacteroidetes|Bacteroidia|Cytophagales|Microscillaceae|Ohtaekwangia|Globodera_pallida	0	0	0	3.41904e-05	3.41904e-05	2.27936e-05	5.6984e-05	2.27936e-05	0	4.55872e-05	0	1.13968e-05
Bacteria|Bacteroidetes|Bacteroidia|Cytophagales|Microscillaceae|unidentified_Microscillaceae	1.13968e-05	0	0	0	0	0	0	0	0	7.97775e-05	5.6984e-05	7.97775e-05
Bacteria|Bacteroidetes|Bacteroidia|Cytophagales|Microscillaceae|unidentified_Microscillaceae|Bacteroidetes_bacterium_ArSB	1.13968e-05	0	0	0	0	0	0	0	0	7.97775e-05	5.6984e-05	7.97775e-05
Bacteria|Bacteroidetes|Bacteroidia|Cytophagales|Spirosomaceae	0.000102571	2.27936e-05	0.000113968	0.00144739	0.000797775	0.00100292	0.000752188	0.00126504	0.00103711	0.000170952	7.97775e-05	0.000273523
Bacteria|Bacteroidetes|Bacteroidia|Cytophagales|Spirosomaceae|Dyadobacter	0.000102571	1.13968e-05	7.97775e-05	0.00139041	0.000740791	0.000968727	0.000752188	0.00126504	0.00103711	0.000170952	7.97775e-05	0.000273523
Bacteria|Bacteroidetes|Bacteroidia|Cytophagales|Spirosomaceae|Emticicia	0	1.13968e-05	3.41904e-05	5.6984e-05	5.6984e-05	3.41904e-05	0	0	0	0	0	0
Bacteria|Bacteroidetes|Bacteroidia|Flavobacteriales	0.00437637	0.00272383	0.00273523	0.00559582	0.00457011	0.00347602	0.00325948	0.00311132	0.00278082	0.00148158	0.00188047	0.00280361
Bacteria|Bacteroidetes|Bacteroidia|Flavobacteriales|Crocinitomicaceae	6.83807e-05	0.000216539	9.11743e-05	0.000717998	0.000581236	0.000364697	0.000763585	0.000763585	0.00060403	0.000159555	0.000148158	0.000239333
Bacteria|Bacteroidetes|Bacteroidia|Flavobacteriales|Crocinitomicaceae|Crocinitomix	0	4.55872e-05	0	2.27936e-05	5.6984e-05	0	2.27936e-05	0	6.83807e-05	5.6984e-05	3.41904e-05	1.13968e-05
Bacteria|Bacteroidetes|Bacteroidia|Flavobacteriales|Crocinitomicaceae|Fluviicola	6.83807e-05	0.000170952	9.11743e-05	0.000672411	0.000524252	0.000364697	0.000740791	0.000763585	0.000535649	0.000102571	0.000113968	0.000227936
Bacteria|Bacteroidetes|Bacteroidia|Flavobacteriales|Flavobacteriaceae	0.00409145	0.00235914	0.0024845	0.00373815	0.00292898	0.00215399	0.0017779	0.00154996	0.00151577	0.000980124	0.00126504	0.00223377
Bacteria|Bacteroidetes|Bacteroidia|Flavobacteriales|Flavobacteriaceae|Aequorivita	0	0	0	1.13968e-05	0	0	0	0	0	0	0	0
Bacteria|Bacteroidetes|Bacteroidia|Flavobacteriales|Flavobacteriaceae|Flavobacterium	0.00345323	0.00199444	0.00209701	0.00287199	0.00232495	0.00172092	0.00174371	0.00153857	0.00137901	0.000866156	0.00113968	0.00198304
Bacteria|Bacteroidetes|Bacteroidia|Flavobacteriales|Flavobacteriaceae|Flavobacterium|Flavobacterium_columnare	0	0	0	3.41904e-05	0	7.97775e-05	3.41904e-05	2.27936e-05	2.27936e-05	1.13968e-05	4.55872e-05	7.97775e-05
Bacteria|Bacteroidetes|Bacteroidia|Flavobacteriales|Flavobacteriaceae|Flavobacterium|Flavobacterium_hauense	0	2.27936e-05	0	0	0	0	4.55872e-05	3.41904e-05	6.83807e-05	2.27936e-05	1.13968e-05	2.27936e-05
Bacteria|Bacteroidetes|Bacteroidia|Flavobacteriales|Flavobacteriaceae|Flavobacterium|Flavobacterium_sp_Ama16	0	0	0	1.13968e-05	6.83807e-05	4.55872e-05	0	0	0	0	0	0
Bacteria|Bacteroidetes|Bacteroidia|Flavobacteriales|Flavobacteriaceae|Flavobacterium|Flavobacterium_sp_KLK-K2	2.27936e-05	0	2.27936e-05	4.55872e-05	0	0	1.13968e-05	0	2.27936e-05	0	1.13968e-05	0
Bacteria|Bacteroidetes|Bacteroidia|Flavobacteriales|Flavobacteriaceae|Flavobacterium|Flavobacterium_terrigena	0	1.13968e-05	0	4.55872e-05	9.11743e-05	5.6984e-05	6.83807e-05	9.11743e-05	6.83807e-05	9.11743e-05	0.000159555	0.000205142
Bacteria|Bacteroidetes|Bacteroidia|Flavobacteriales|Flavobacteriaceae|Galbibacter	0	0	0	0.000102571	6.83807e-05	5.6984e-05	0	1.13968e-05	0	0	0	0
Bacteria|Bacteroidetes|Bacteroidia|Flavobacteriales|Flavobacteriaceae|Gillisia	7.97775e-05	6.83807e-05	4.55872e-05	0	0	0	2.27936e-05	0	0	1.13968e-05	2.27936e-05	1.13968e-05
Bacteria|Bacteroidetes|Bacteroidia|Flavobacteriales|Flavobacteriaceae|Muricauda	0	0	0	0	5.6984e-05	1.13968e-05	0	0	0	0	0	0
Bacteria|Bacteroidetes|Bacteroidia|Flavobacteriales|Flavobacteriaceae|Myroides	0	0	0	0.000421681	0.000330507	0.000159555	0	0	0	0	0	0
Bacteria|Bacteroidetes|Bacteroidia|Flavobacteriales|Flavobacteriaceae|Myroides|Myroides_odoratus	0	0	0	0.000421681	0.000330507	0.000159555	0	0	0	0	0	0
Bacteria|Bacteroidetes|Bacteroidia|Flavobacteriales|Flavobacteriaceae|Salinimicrobium	4.55872e-05	0	0	3.41904e-05	1.13968e-05	2.27936e-05	1.13968e-05	0	4.55872e-05	4.55872e-05	3.41904e-05	9.11743e-05
Bacteria|Bacteroidetes|Bacteroidia|Flavobacteriales|Flavobacteriaceae|Vitellibacter	0.000227936	0.000113968	0.000170952	0.000102571	6.83807e-05	9.11743e-05	0	0	4.55872e-05	2.27936e-05	4.55872e-05	5.6984e-05
Bacteria|Bacteroidetes|Bacteroidia|Flavobacteriales|unidentified_Flavobacteriales	2.27936e-05	0	1.13968e-05	0.000797775	0.000729395	0.000649617	0.000535649	0.000524252	0.000478665	4.55872e-05	0.000239333	0.000113968
Bacteria|Bacteroidetes|Bacteroidia|Flavobacteriales|unidentified_Flavobacteriales|Chryseobacterium	2.27936e-05	0	1.13968e-05	0.000717998	0.000501459	0.000558443	0.000512856	0.000524252	0.000478665	2.27936e-05	0.000239333	9.11743e-05
Bacteria|Bacteroidetes|Bacteroidia|Flavobacteriales|unidentified_Flavobacteriales|Chryseobacterium|Chryseobacterium_balustinum	2.27936e-05	0	0	0.000296317	0.000182349	0.000170952	0.000262126	0.000296317	0.000273523	1.13968e-05	6.83807e-05	4.55872e-05
Bacteria|Bacteroidetes|Bacteroidia|Flavobacteriales|unidentified_Flavobacteriales|Moheibacter	0	0	0	7.97775e-05	0.000227936	9.11743e-05	2.27936e-05	0	0	2.27936e-05	0	2.27936e-05
Bacteria|Bacteroidetes|Bacteroidia|Flavobacteriales|unidentified_Flavobacteriales|Moheibacter|Moheibacter_sediminis	0	0	0	7.97775e-05	0.000227936	9.11743e-05	2.27936e-05	0	0	2.27936e-05	0	2.27936e-05
Bacteria|Bacteroidetes|Bacteroidia|Sphingobacteriales	0.00542487	0.00397748	0.00429659	0.0508411	0.0168559	0.0149754	0.00776121	0.00912883	0.00705461	0.00417123	0.00384072	0.0077954
Bacteria|Bacteroidetes|Bacteroidia|Sphingobacteriales|Lentimicrobiaceae	0	2.27936e-05	2.27936e-05	4.55872e-05	2.27936e-05	1.13968e-05	0	1.13968e-05	0	0	2.27936e-05	1.13968e-05
Bacteria|Bacteroidetes|Bacteroidia|Sphingobacteriales|Lentimicrobiaceae|unidentified_Lentimicrobiaceae	0	2.27936e-05	2.27936e-05	4.55872e-05	2.27936e-05	1.13968e-05	0	1.13968e-05	0	0	2.27936e-05	1.13968e-05
Bacteria|Bacteroidetes|Bacteroidia|Sphingobacteriales|Sphingobacteriaceae	0.00366977	0.0021312	0.0028378	0.0460202	0.013642	0.0109181	0.00379513	0.00467268	0.00329367	0.0017893	0.0017893	0.0035558
Bacteria|Bacteroidetes|Bacteroidia|Sphingobacteriales|Sphingobacteriaceae|Anseongella	0.00154996	0.00092314	0.001436	6.83807e-05	4.55872e-05	0	6.83807e-05	3.41904e-05	1.13968e-05	0	0	0
Bacteria|Bacteroidetes|Bacteroidia|Sphingobacteriales|Sphingobacteriaceae|Arcticibacter	1.13968e-05	5.6984e-05	0	4.55872e-05	4.55872e-05	3.41904e-05	0.000205142	0.000170952	0.000148158	0	0	0
Bacteria|Bacteroidetes|Bacteroidia|Sphingobacteriales|Sphingobacteriaceae|Mucilaginibacter	0	0	0	0.000125365	0.000170952	0.000205142	0	5.6984e-05	0	2.27936e-05	0	1.13968e-05
Bacteria|Bacteroidetes|Bacteroidia|Sphingobacteriales|Sphingobacteriaceae|Mucilaginibacter|Mucilaginibacter_calamicampi	0	0	0	2.27936e-05	0	7.97775e-05	0	0	0	0	0	1.13968e-05
Bacteria|Bacteroidetes|Bacteroidia|Sphingobacteriales|Sphingobacteriaceae|Olivibacter	0.000136761	4.55872e-05	9.11743e-05	0.000182349	0	3.41904e-05	6.83807e-05	7.97775e-05	7.97775e-05	0	5.6984e-05	2.27936e-05
Bacteria|Bacteroidetes|Bacteroidia|Sphingobacteriales|Sphingobacteriaceae|Olivibacter|Olivibacter_soli	0.000136761	4.55872e-05	9.11743e-05	0.000182349	0	3.41904e-05	6.83807e-05	7.97775e-05	7.97775e-05	0	5.6984e-05	2.27936e-05
Bacteria|Bacteroidetes|Bacteroidia|Sphingobacteriales|Sphingobacteriaceae|Parapedobacter	0.000250729	4.55872e-05	9.11743e-05	0	2.27936e-05	5.6984e-05	4.55872e-05	0	0	1.13968e-05	3.41904e-05	0
Bacteria|Bacteroidetes|Bacteroidia|Sphingobacteriales|Sphingobacteriaceae|Pedobacter	0.000421681	0.000353301	0.000387491	0.00194885	0.00169812	0.00148158	0.000991521	0.00137901	0.000991521	0.000592633	0.000661014	0.00173231
Bacteria|Bacteroidetes|Bacteroidia|Sphingobacteriales|Sphingobacteriaceae|Solitalea	0.000170952	0.000148158	0.000125365	0.000205142	7.97775e-05	4.55872e-05	0	0	3.41904e-05	0.000170952	0.000113968	0.000193745
Bacteria|Bacteroidetes|Bacteroidia|Sphingobacteriales|Sphingobacteriaceae|Solitalea|Solitalea_canadensis	0.000148158	0.000148158	0.000125365	0.000113968	4.55872e-05	2.27936e-05	0	0	1.13968e-05	0.000170952	0.000113968	0.000170952
Bacteria|Bacteroidetes|Bacteroidia|Sphingobacteriales|Sphingobacteriaceae|Sphingobacterium	7.97775e-05	3.41904e-05	7.97775e-05	0.0421567	0.0106104	0.00805753	0.000752188	0.00120806	0.000797775	0.000102571	0.000102571	7.97775e-05
Bacteria|Bacteroidetes|Bacteroidia|Sphingobacteriales|Sphingobacteriaceae|Sphingobacterium|Sphingobacterium_gobiense	2.27936e-05	2.27936e-05	3.41904e-05	0.0225656	0.00553884	0.00469548	2.27936e-05	4.55872e-05	2.27936e-05	4.55872e-05	3.41904e-05	3.41904e-05
Bacteria|Bacteroidetes|Bacteroidia|Sphingobacteriales|Sphingobacteriaceae|Sphingobacterium|Sphingobacterium_multivorum	1.13968e-05	0	0	0.00162974	0.00194885	0.00139041	0.000421681	0.000512856	0.000250729	0	3.41904e-05	0
Bacteria|Bacteroidetes|Bacteroidia|Sphingobacteriales|Sphingobacteriaceae|Sphingobacterium|Sphingobacterium_populi	0	0	0	0.00286059	0.00128784	0.00102571	3.41904e-05	0.000193745	0	2.27936e-05	3.41904e-05	0
Bacteria|Bacteroidetes|Bacteroidia|Sphingobacteriales|Sphingobacteriaceae|Sphingobacterium|Sphingobacterium_shayense	1.13968e-05	0	0	0	0	0	2.27936e-05	0	0	0	0	1.13968e-05
Bacteria|Bacteroidetes|Bacteroidia|Sphingobacteriales|Sphingobacteriaceae|Sphingobacterium|Sphingobacterium_sp_23D10-4-9	3.41904e-05	1.13968e-05	3.41904e-05	0.0144397	0.00168673	0.000866156	0.000136761	0.000273523	0.000398888	2.27936e-05	0	2.27936e-05
Bacteria|Bacteroidetes|Bacteroidia|Sphingobacteriales|Sphingobacteriaceae|Sphingobacterium|Sphingobacterium_sp_Y3L14	0	0	1.13968e-05	5.6984e-05	2.27936e-05	0	1.13968e-05	4.55872e-05	2.27936e-05	0	0	1.13968e-05
Bacteria|Bacteroidetes|Bacteroidia|Sphingobacteriales|unidentified_Sphingobacteriales	1.13968e-05	2.27936e-05	3.41904e-05	9.11743e-05	3.41904e-05	0.000102571	0.000125365	4.55872e-05	0.000148158	6.83807e-05	5.6984e-05	5.6984e-05
Bacteria|Bacteroidetes|Bacteroidia|Sphingobacteriales|unidentified_Sphingobacteriales|unidentified_Sphingobacteriales	1.13968e-05	2.27936e-05	3.41904e-05	9.11743e-05	3.41904e-05	0.000102571	0.000125365	4.55872e-05	0.000148158	6.83807e-05	5.6984e-05	5.6984e-05
Bacteria|Bacteroidetes|Bacteroidia|Sphingobacteriales|unidentified_Sphingobacteriales|unidentified_Sphingobacteriales|Bacteroidetes_bacterium_RIFCSPLOWO2_12_FULL_35_15	1.13968e-05	2.27936e-05	3.41904e-05	6.83807e-05	3.41904e-05	9.11743e-05	0.000125365	4.55872e-05	0.000148158	5.6984e-05	5.6984e-05	5.6984e-05
Bacteria|Bacteroidetes|Bacteroidia|Sphingobacteriales|unidentified_Sphingobacteriales|unidentified_Sphingobacteriales|Bacteroidetes_bacterium_UKL13-3	0	0	0	2.27936e-05	0	1.13968e-05	0	0	0	1.13968e-05	0	0
Bacteria|Bacteroidetes|Ignavibacteria	0.000729395	0.000900346	0.00117387	0.000774982	0.000866156	0.00092314	0.0010827	0.0010599	0.00162974	0.000421681	0.000672411	0.000421681
Bacteria|Bacteroidetes|Ignavibacteria|Ignavibacteriales	9.11743e-05	0.000113968	0.000193745	0	0	0	0	0	2.27936e-05	0	0	0
Bacteria|Bacteroidetes|Ignavibacteria|Ignavibacteriales|Ignavibacteriaceae	0	0	4.55872e-05	0	0	0	0	0	0	0	0	0
Bacteria|Bacteroidetes|Ignavibacteria|Ignavibacteriales|Ignavibacteriaceae|Ignavibacterium	0	0	4.55872e-05	0	0	0	0	0	0	0	0	0
Bacteria|Bacteroidetes|Ignavibacteria|unidentified_Ignavibacteria	0	0	1.13968e-05	0	3.41904e-05	1.13968e-05	4.55872e-05	3.41904e-05	3.41904e-05	0	0.000102571	6.83807e-05
Bacteria|Bacteroidetes|Ignavibacteria|unidentified_Ignavibacteria|unidentified_Ignavibacteria	0	0	1.13968e-05	0	3.41904e-05	1.13968e-05	4.55872e-05	3.41904e-05	3.41904e-05	0	0.000102571	6.83807e-05
Bacteria|Bacteroidetes|Ignavibacteria|unidentified_Ignavibacteria|unidentified_Ignavibacteria|unidentified_Ignavibacteria	0	0	1.13968e-05	0	3.41904e-05	1.13968e-05	4.55872e-05	3.41904e-05	3.41904e-05	0	0.000102571	6.83807e-05
Bacteria|Bacteroidetes|Ignavibacteria|unidentified_Ignavibacteria|unidentified_Ignavibacteria|unidentified_Ignavibacteria|Chlorobi_bacterium_OLB5	0	0	1.13968e-05	0	3.41904e-05	1.13968e-05	0	2.27936e-05	0	0	5.6984e-05	2.27936e-05
Bacteria|Bacteroidetes|Rhodothermia	0.00191466	0.00152717	0.00199444	0.00028492	0.000296317	0.000102571	0.000649617	0.000706601	0.00060403	0.000433078	0.000626823	0.000535649
Bacteria|Bacteroidetes|Rhodothermia|Balneolales	0	0	0	0	3.41904e-05	0	5.6984e-05	0	3.41904e-05	0	1.13968e-05	0
Bacteria|Bacteroidetes|Rhodothermia|Balneolales|Balneolaceae	0	0	0	0	3.41904e-05	0	5.6984e-05	0	3.41904e-05	0	1.13968e-05	0
Bacteria|Bacteroidetes|Rhodothermia|Rhodothermales	0.00191466	0.00152717	0.00199444	0.00028492	0.000262126	0.000102571	0.000592633	0.000706601	0.00056984	0.000433078	0.000615427	0.000535649
Bacteria|Bacteroidetes|Rhodothermia|Rhodothermales|Rhodothermaceae	0.00191466	0.00152717	0.00199444	0.00028492	0.000262126	0.000102571	0.000592633	0.000706601	0.00056984	0.000433078	0.000615427	0.000535649
Bacteria|Bacteroidetes|Rhodothermia|Rhodothermales|Rhodothermaceae|Rubrivirga	0	0	0	0	0	0	0	1.13968e-05	3.41904e-05	0	0	0
Bacteria|Berkelbacteria	0.000592633	0.000421681	0.000364697	0.000125365	9.11743e-05	0.000102571	7.97775e-05	0.000102571	1.13968e-05	0.000752188	0.000421681	0.000831966
Bacteria|Candidatus_Amesbacteria	0	0	1.13968e-05	0	0	0	1.13968e-05	1.13968e-05	0	0	1.13968e-05	0
Bacteria|Candidatus_Amesbacteria|unidentified_Candidatus_Amesbacteria	0	0	1.13968e-05	0	0	0	1.13968e-05	1.13968e-05	0	0	1.13968e-05	0
Bacteria|Candidatus_Amesbacteria|unidentified_Candidatus_Amesbacteria|unidentified_Candidatus_Amesbacteria	0	0	1.13968e-05	0	0	0	1.13968e-05	1.13968e-05	0	0	1.13968e-05	0
Bacteria|Candidatus_Amesbacteria|unidentified_Candidatus_Amesbacteria|unidentified_Candidatus_Amesbacteria|unidentified_Candidatus_Amesbacteria	0	0	1.13968e-05	0	0	0	1.13968e-05	1.13968e-05	0	0	1.13968e-05	0
Bacteria|Candidatus_Amesbacteria|unidentified_Candidatus_Amesbacteria|unidentified_Candidatus_Amesbacteria|unidentified_Candidatus_Amesbacteria|unidentified_Candidatus_Amesbacteria	0	0	1.13968e-05	0	0	0	1.13968e-05	1.13968e-05	0	0	1.13968e-05	0
Bacteria|Candidatus_Azambacteria	0.000227936	9.11743e-05	0.000216539	2.27936e-05	0	0	0	0	0	0	2.27936e-05	5.6984e-05
Bacteria|Candidatus_Collierbacteria	6.83807e-05	1.13968e-05	0	0	3.41904e-05	0	0	0	0	0	0	0
Bacteria|Candidatus_Collierbacteria|unidentified_Candidatus_Collierbacteria	6.83807e-05	1.13968e-05	0	0	3.41904e-05	0	0	0	0	0	0	0
Bacteria|Candidatus_Collierbacteria|unidentified_Candidatus_Collierbacteria|unidentified_Candidatus_Collierbacteria	6.83807e-05	1.13968e-05	0	0	3.41904e-05	0	0	0	0	0	0	0
Bacteria|Candidatus_Collierbacteria|unidentified_Candidatus_Collierbacteria|unidentified_Candidatus_Collierbacteria|unidentified_Candidatus_Collierbacteria	6.83807e-05	1.13968e-05	0	0	3.41904e-05	0	0	0	0	0	0	0
Bacteria|Candidatus_Collierbacteria|unidentified_Candidatus_Collierbacteria|unidentified_Candidatus_Collierbacteria|unidentified_Candidatus_Collierbacteria|unidentified_Candidatus_Collierbacteria	6.83807e-05	1.13968e-05	0	0	3.41904e-05	0	0	0	0	0	0	0
Bacteria|Candidatus_Collierbacteria|unidentified_Candidatus_Collierbacteria|unidentified_Candidatus_Collierbacteria|unidentified_Candidatus_Collierbacteria|unidentified_Candidatus_Collierbacteria|Microgenomates_group_bacterium_ADurbBin238	6.83807e-05	1.13968e-05	0	0	3.41904e-05	0	0	0	0	0	0	0
Bacteria|Candidatus_Curtissbacteria	1.13968e-05	0	0	0	0	0	0	0	0	0	0	2.27936e-05
Bacteria|Candidatus_Falkowbacteria	0.000148158	7.97775e-05	7.97775e-05	1.13968e-05	2.27936e-05	0	1.13968e-05	3.41904e-05	9.11743e-05	0	0	0
Bacteria|Candidatus_Kaiserbacteria	0	0	0	0	0	1.13968e-05	0	0	0	1.13968e-05	0	0
Bacteria|Candidatus_Moranbacteria	1.13968e-05	0	0	0	0	6.83807e-05	4.55872e-05	0	0	0	0	0
Bacteria|Candidatus_Nomurabacteria	0	0	0	0	3.41904e-05	0	0	0	0	0	0	0
Bacteria|Candidatus_Pacebacteria	2.27936e-05	3.41904e-05	0	1.13968e-05	0	3.41904e-05	0	2.27936e-05	0	0	0	0
Bacteria|Candidatus_Uhrbacteria	4.55872e-05	6.83807e-05	4.55872e-05	0	2.27936e-05	4.55872e-05	9.11743e-05	5.6984e-05	0.000102571	3.41904e-05	4.55872e-05	6.83807e-05
Bacteria|Candidatus_Woesebacteria	0.000364697	0.000250729	0.000353301	1.13968e-05	3.41904e-05	3.41904e-05	3.41904e-05	2.27936e-05	5.6984e-05	3.41904e-05	5.6984e-05	3.41904e-05
Bacteria|Candidatus_Woykebacteria	0	1.13968e-05	2.27936e-05	0	0	0	0	3.41904e-05	3.41904e-05	0	2.27936e-05	1.13968e-05
Bacteria|Chlamydiae	0.00028492	0.000250729	0.000205142	0.000227936	0.000136761	7.97775e-05	3.41904e-05	5.6984e-05	2.27936e-05	1.13968e-05	1.13968e-05	2.27936e-05
Bacteria|Chlamydiae|unidentified_Chlamydiae	0.00028492	0.000250729	0.000205142	0.000227936	0.000136761	7.97775e-05	3.41904e-05	5.6984e-05	2.27936e-05	1.13968e-05	1.13968e-05	2.27936e-05
Bacteria|Chlamydiae|unidentified_Chlamydiae|Chlamydiales	0.00028492	0.000250729	0.000205142	0.000227936	0.000136761	7.97775e-05	3.41904e-05	5.6984e-05	2.27936e-05	1.13968e-05	1.13968e-05	2.27936e-05
Bacteria|Chlamydiae|unidentified_Chlamydiae|Chlamydiales|Parachlamydiaceae	3.41904e-05	0	3.41904e-05	0	0	0	0	0	2.27936e-05	0	1.13968e-05	1.13968e-05
Bacteria|Chlamydiae|unidentified_Chlamydiae|Chlamydiales|Simkaniaceae	0	0	0	5.6984e-05	0	1.13968e-05	0	1.13968e-05	0	0	0	0
Bacteria|Chlamydiae|unidentified_Chlamydiae|Chlamydiales|Waddliaceae	0	0	0	4.55872e-05	7.97775e-05	3.41904e-05	0	0	0	0	0	0
Bacteria|Chlamydiae|unidentified_Chlamydiae|Chlamydiales|Waddliaceae|Waddlia	0	0	0	4.55872e-05	7.97775e-05	3.41904e-05	0	0	0	0	0	0
Bacteria|Chloroflexi	0.0593431	0.0582604	0.061725	0.0445615	0.0371763	0.046875	0.0504764	0.0478437	0.0458151	0.0675488	0.0608019	0.0595596
Bacteria|Chloroflexi|Anaerolineae	0.0288909	0.0201267	0.024241	0.0199444	0.0140181	0.0147474	0.0155452	0.0148272	0.0134824	0.0245601	0.0234546	0.02766
Bacteria|Chloroflexi|Anaerolineae|Anaerolineales	0.00754468	0.00525392	0.00627963	0.00525392	0.00374954	0.00445615	0.00572119	0.00464989	0.00582376	0.00982403	0.0108839	0.0111803
Bacteria|Chloroflexi|Anaerolineae|Anaerolineales|Anaerolineaceae	0.00754468	0.00525392	0.00627963	0.00525392	0.00374954	0.00445615	0.00572119	0.00464989	0.00582376	0.00982403	0.0108839	0.0111803
Bacteria|Chloroflexi|Anaerolineae|Anaerolineales|Anaerolineaceae|Anaerolinea	2.27936e-05	1.13968e-05	2.27936e-05	1.13968e-05	5.6984e-05	1.13968e-05	0	3.41904e-05	0.000102571	0	2.27936e-05	2.27936e-05
Bacteria|Chloroflexi|Anaerolineae|Ardenticatenales	0.00341904	0.00231355	0.00304294	0.00215399	0.00139041	0.00129923	0.00226796	0.00206282	0.000991521	0.00305434	0.00222237	0.00491202
Bacteria|Chloroflexi|Anaerolineae|Ardenticatenales|Ardenticatenaceae	0.000102571	9.11743e-05	0.000136761	0.000227936	0.000170952	0.000227936	0.000296317	0.000216539	0.000159555	0.000205142	0.000273523	0.000170952
Bacteria|Chloroflexi|Anaerolineae|Caldilineales	0.000547046	0.000535649	0.000433078	0.000182349	0.000239333	0.000239333	0.00028492	0.000296317	0.000273523	0.000444475	0.000433078	0.000330507
Bacteria|Chloroflexi|Anaerolineae|Caldilineales|Caldilineaceae	0.000547046	0.000535649	0.000433078	0.000182349	0.000239333	0.000239333	0.00028492	0.000296317	0.000273523	0.000444475	0.000433078	0.000330507
Bacteria|Chloroflexi|Anaerolineae|Caldilineales|Caldilineaceae|Litorilinea	0	4.55872e-05	3.41904e-05	2.27936e-05	3.41904e-05	1.13968e-05	5.6984e-05	3.41904e-05	6.83807e-05	4.55872e-05	5.6984e-05	4.55872e-05
Bacteria|Chloroflexi|Anaerolineae|unidentified_Anaerolineae	0.00148158	0.00100292	0.000911743	0.000717998	0.000433078	0.000763585	0.000809172	0.000706601	0.000501459	0.000159555	0.000205142	0.000182349
Bacteria|Chloroflexi|Anaerolineae|unidentified_Anaerolineae|unidentified_Anaerolineae	0.00148158	0.00100292	0.000911743	0.000717998	0.000433078	0.000763585	0.000809172	0.000706601	0.000501459	0.000159555	0.000205142	0.000182349
Bacteria|Chloroflexi|Anaerolineae|unidentified_Anaerolineae|unidentified_Anaerolineae|unidentified_Anaerolineae	0.00148158	0.00100292	0.000911743	0.000717998	0.000433078	0.000763585	0.000809172	0.000706601	0.000501459	0.000159555	0.000205142	0.000182349
Bacteria|Chloroflexi|Anaerolineae|unidentified_Anaerolineae|unidentified_Anaerolineae|unidentified_Anaerolineae|Chloroflexi_bacterium_OLB13	0.000330507	0.000216539	0.000307713	0.000205142	0.000239333	0.000364697	0.000227936	0.000182349	0.000262126	0.000148158	0.000182349	0.000148158
Bacteria|Chloroflexi|Anaerolineae|unidentified_Anaerolineae|unidentified_Anaerolineae|unidentified_Anaerolineae|anaerobic_bacterium_MO-CFX2	0.00111689	0.000786379	0.00060403	0.000512856	0.000170952	0.000398888	0.000581236	0.000524252	0.000239333	1.13968e-05	2.27936e-05	3.41904e-05
Bacteria|Chloroflexi|Chloroflexia	0.0031911	0.005687	0.0053223	0.0039091	0.00371535	0.00793217	0.00588074	0.00515135	0.00442195	0.0056756	0.00394329	0.00360139
Bacteria|Chloroflexi|Chloroflexia|Chloroflexales	0.00115108	0.00160695	0.00160695	0.00182349	0.00169812	0.00188047	0.00221098	0.00196025	0.00184628	0.00193745	0.00167533	0.00167533
Bacteria|Chloroflexi|Chloroflexia|Chloroflexales|Chloroflexaceae	7.97775e-05	0.00031911	0.000193745	9.11743e-05	0.000205142	0.000250729	0.000296317	0.000193745	0.000216539	0.000159555	0.000102571	4.55872e-05
Bacteria|Chloroflexi|Chloroflexia|Chloroflexales|Chloroflexaceae|Candidatus_Chloroploca	6.83807e-05	0.000148158	7.97775e-05	2.27936e-05	7.97775e-05	5.6984e-05	9.11743e-05	1.13968e-05	1.13968e-05	4.55872e-05	2.27936e-05	1.13968e-05
Bacteria|Chloroflexi|Chloroflexia|Chloroflexales|Chloroflexaceae|Chloronema	0	0	0	0	0	5.6984e-05	0	0	0	0	0	0
Bacteria|Chloroflexi|Chloroflexia|Chloroflexales|Herpetosiphonaceae	1.13968e-05	3.41904e-05	4.55872e-05	6.83807e-05	0.000205142	0.000193745	0.00028492	0.000193745	0.000262126	0.000102571	0.000205142	0.000170952
Bacteria|Chloroflexi|Chloroflexia|Chloroflexales|Herpetosiphonaceae|Herpetosiphon	1.13968e-05	3.41904e-05	4.55872e-05	6.83807e-05	0.000205142	0.000193745	0.00028492	0.000193745	0.000262126	0.000102571	0.000205142	0.000170952
Bacteria|Chloroflexi|Chloroflexia|Chloroflexales|Roseiflexaceae	0.0010599	0.00125365	0.00136761	0.00166393	0.00128784	0.001436	0.00162974	0.00157276	0.00136761	0.00167533	0.00136761	0.00145879
Bacteria|Chloroflexi|Chloroflexia|Kallotenuales	0.000182349	0.000547046	0.000433078	0.000262126	0.000250729	0.000410284	0.00063822	0.000433078	0.000421681	0.000843363	0.000501459	0.000353301
Bacteria|Chloroflexi|Chloroflexia|Kallotenuales|Kallotenuaceae	4.55872e-05	5.6984e-05	9.11743e-05	0	2.27936e-05	3.41904e-05	1.13968e-05	0	0	0.000113968	0	2.27936e-05
Bacteria|Chloroflexi|Chloroflexia|Kallotenuales|Kallotenuaceae|Kallotenue	4.55872e-05	5.6984e-05	9.11743e-05	0	2.27936e-05	3.41904e-05	1.13968e-05	0	0	0.000113968	0	2.27936e-05
Bacteria|Chloroflexi|Chloroflexia|Thermomicrobiales	0.00185768	0.00353301	0.00328228	0.00182349	0.0017665	0.00564141	0.00303155	0.00275802	0.00215399	0.00289478	0.0017665	0.00157276
Bacteria|Chloroflexi|Chloroflexia|Thermomicrobiales|Thermomicrobiaceae	1.13968e-05	2.27936e-05	1.13968e-05	1.13968e-05	2.27936e-05	0	4.55872e-05	0	0	2.27936e-05	0	1.13968e-05
Bacteria|Chloroflexi|Chloroflexia|Thermomicrobiales|Thermomicrobiaceae|Nitrolancea	1.13968e-05	2.27936e-05	1.13968e-05	1.13968e-05	2.27936e-05	0	4.55872e-05	0	0	2.27936e-05	0	1.13968e-05
Bacteria|Chloroflexi|Dehalococcoidia	0.00166393	0.00258707	0.00218818	0.00100292	0.00151577	0.00217679	0.0024845	0.00181209	0.00267825	0.00296317	0.00372675	0.00173231
Bacteria|Chloroflexi|Dehalococcoidia|unidentified_Dehalococcoidia	0.000501459	0.000421681	0.000535649	0.000136761	0.000148158	0.000170952	0.000182349	0.000182349	0.000113968	0.000182349	0.000170952	0.000125365
Bacteria|Chloroflexi|Dehalococcoidia|unidentified_Dehalococcoidia|unidentified_Dehalococcoidia	0.000501459	0.000421681	0.000535649	0.000136761	0.000148158	0.000170952	0.000182349	0.000182349	0.000113968	0.000182349	0.000170952	0.000125365
Bacteria|Chloroflexi|Dehalococcoidia|unidentified_Dehalococcoidia|unidentified_Dehalococcoidia|unidentified_Dehalococcoidia	0.000501459	0.000421681	0.000535649	0.000136761	0.000148158	0.000170952	0.000182349	0.000182349	0.000113968	0.000182349	0.000170952	0.000125365
Bacteria|Chloroflexi|Dehalococcoidia|unidentified_Dehalococcoidia|unidentified_Dehalococcoidia|unidentified_Dehalococcoidia|bacterium_YC-LK-LKJ27	0.000501459	0.000421681	0.000535649	0.000136761	0.000148158	0.000170952	0.000182349	0.000182349	0.000113968	0.000182349	0.000170952	0.000125365
Bacteria|Chloroflexi|Ktedonobacteria	0.000102571	0.000330507	0.000273523	0.000205142	0.000262126	0.000490062	0.000649617	0.00063822	0.000592633	0.000501459	0.000353301	7.97775e-05
Bacteria|Chloroflexi|unidentified_Chloroflexi	0.00272383	0.00256428	0.00246171	0.00197164	0.00215399	0.00128784	0.00194885	0.00224517	0.00145879	0.00218818	0.00153857	0.00112828
Bacteria|Chloroflexi|unidentified_Chloroflexi|unidentified_Chloroflexi	0.00272383	0.00256428	0.00246171	0.00197164	0.00215399	0.00128784	0.00194885	0.00224517	0.00145879	0.00218818	0.00153857	0.00112828
Bacteria|Chloroflexi|unidentified_Chloroflexi|unidentified_Chloroflexi|unidentified_Chloroflexi	0.00272383	0.00256428	0.00246171	0.00197164	0.00215399	0.00128784	0.00194885	0.00224517	0.00145879	0.00218818	0.00153857	0.00112828
Bacteria|Chloroflexi|unidentified_Chloroflexi|unidentified_Chloroflexi|unidentified_Chloroflexi|unidentified_Chloroflexi	0.00272383	0.00256428	0.00246171	0.00197164	0.00215399	0.00128784	0.00194885	0.00224517	0.00145879	0.00218818	0.00153857	0.00112828
Bacteria|Chloroflexi|unidentified_Chloroflexi|unidentified_Chloroflexi|unidentified_Chloroflexi|unidentified_Chloroflexi|Chloroflexi_bacterium_JEA33	7.97775e-05	3.41904e-05	4.55872e-05	0.000113968	0.000102571	5.6984e-05	0.000148158	0.000113968	1.13968e-05	9.11743e-05	6.83807e-05	0.000159555
Bacteria|Chloroflexi|unidentified_Chloroflexi|unidentified_Chloroflexi|unidentified_Chloroflexi|unidentified_Chloroflexi|Chloroflexi_bacterium_OLB14	0.00160695	0.00144739	0.00160695	0.000763585	0.00112828	0.000490062	0.000945934	0.000911743	0.00092314	0.00131063	0.00103711	0.000398888
Bacteria|Chloroflexi|unidentified_Chloroflexi|unidentified_Chloroflexi|unidentified_Chloroflexi|unidentified_Chloroflexi|bacterium_Ellin6519	0.000125365	0.000148158	9.11743e-05	0.000125365	0.000125365	5.6984e-05	5.6984e-05	9.11743e-05	2.27936e-05	0.000205142	4.55872e-05	0.000113968
Bacteria|Chloroflexi|unidentified_Chloroflexi|unidentified_Chloroflexi|unidentified_Chloroflexi|unidentified_Chloroflexi|bacterium_Ellin6543	0.00031911	0.000250729	0.000227936	0.00060403	0.000535649	0.000387491	0.000512856	0.000752188	0.000148158	0.000364697	0.000205142	0.000330507
Bacteria|Chloroflexi|unidentified_Chloroflexi|unidentified_Chloroflexi|unidentified_Chloroflexi|unidentified_Chloroflexi|bacterium_SCGC_AG-212-C10	0.000273523	0.000182349	0.000159555	0.000125365	5.6984e-05	1.13968e-05	7.97775e-05	0.000102571	0.000102571	5.6984e-05	5.6984e-05	4.55872e-05
Bacteria|Cyanobacteria	0.00088895	0.000763585	0.0021426	0.000968727	0.000877553	0.00111689	0.000831966	0.000854759	0.000809172	0.000273523	0.00088895	0.000547046
Bacteria|Cyanobacteria|unidentified_Cyanobacteria	0.00088895	0.000763585	0.0021198	0.000968727	0.000877553	0.00111689	0.000809172	0.000809172	0.000786379	0.000273523	0.00088895	0.000535649
Bacteria|Cyanobacteria|unidentified_Cyanobacteria|Nostocales	2.27936e-05	4.55872e-05	0	0	0	0	0	0	0	2.27936e-05	0	0
Bacteria|Cyanobacteria|unidentified_Cyanobacteria|Nostocales|unidentified_Nostocales	2.27936e-05	0	0	0	0	0	0	0	0	0	0	0
Bacteria|Cyanobacteria|unidentified_Cyanobacteria|Nostocales|unidentified_Nostocales|unidentified_Nostocales	2.27936e-05	0	0	0	0	0	0	0	0	0	0	0
Bacteria|Cyanobacteria|unidentified_Cyanobacteria|Nostocales|unidentified_Nostocales|unidentified_Nostocales|Trichodesmium_thiebautii	2.27936e-05	0	0	0	0	0	0	0	0	0	0	0
Bacteria|Cyanobacteria|unidentified_Cyanobacteria|unidentified_Cyanobacteria	0.000809172	0.00060403	0.00204003	0.000968727	0.000877553	0.00111689	0.000809172	0.000809172	0.000786379	0.000250729	0.00088895	0.000535649
Bacteria|Cyanobacteria|unidentified_Cyanobacteria|unidentified_Cyanobacteria|unidentified_Cyanobacteria	0.000809172	0.00060403	0.00204003	0.000968727	0.000877553	0.00111689	0.000809172	0.000809172	0.000786379	0.000250729	0.00088895	0.000535649
Bacteria|Cyanobacteria|unidentified_Cyanobacteria|unidentified_Cyanobacteria|unidentified_Cyanobacteria|unidentified_Cyanobacteria	0.000809172	0.00060403	0.00204003	0.000968727	0.000877553	0.00111689	0.000809172	0.000809172	0.000786379	0.000250729	0.00088895	0.000535649
Bacteria|Cyanobacteria|unidentified_Cyanobacteria|unidentified_Cyanobacteria|unidentified_Cyanobacteria|unidentified_Cyanobacteria|Bambusa_oldhamii	6.83807e-05	6.83807e-05	0.000227936	6.83807e-05	7.97775e-05	0.000353301	0.000239333	0.000170952	0.000136761	6.83807e-05	0.000182349	0.000159555
Bacteria|Cyanobacteria|unidentified_Cyanobacteria|unidentified_Cyanobacteria|unidentified_Cyanobacteria|unidentified_Cyanobacteria|Hyaloperonospora_arabidopsidis	2.27936e-05	5.6984e-05	1.13968e-05	3.41904e-05	2.27936e-05	0	5.6984e-05	3.41904e-05	6.83807e-05	4.55872e-05	1.13968e-05	3.41904e-05
Bacteria|Cyanobacteria|unidentified_Cyanobacteria|unidentified_Cyanobacteria|unidentified_Cyanobacteria|unidentified_Cyanobacteria|Lolium_perenne	0.000296317	0.000136761	0.000535649	0.000410284	0.000205142	0.000341904	0.000353301	0.000250729	0.000307713	9.11743e-05	0.00056984	0.000216539
Bacteria|Dadabacteria	2.27936e-05	2.27936e-05	5.6984e-05	0	1.13968e-05	0	6.83807e-05	7.97775e-05	4.55872e-05	0	5.6984e-05	2.27936e-05
Bacteria|Deferribacteres	0	0	2.27936e-05	0	0	0	1.13968e-05	0	0	0	0	3.41904e-05
Bacteria|Deferribacteres|unidentified_Deferribacteres	0	0	2.27936e-05	0	0	0	1.13968e-05	0	0	0	0	3.41904e-05
Bacteria|Deferribacteres|unidentified_Deferribacteres|Deferribacterales	0	0	2.27936e-05	0	0	0	1.13968e-05	0	0	0	0	3.41904e-05
Bacteria|Deferribacteres|unidentified_Deferribacteres|Deferribacterales|Deferribacteraceae	0	0	2.27936e-05	0	0	0	1.13968e-05	0	0	0	0	3.41904e-05
Bacteria|Deferribacteres|unidentified_Deferribacteres|Deferribacterales|Deferribacteraceae|Mucispirillum	0	0	2.27936e-05	0	0	0	1.13968e-05	0	0	0	0	3.41904e-05
Bacteria|Deferribacteres|unidentified_Deferribacteres|Deferribacterales|Deferribacteraceae|Mucispirillum|Mucispirillum_schaedleri	0	0	2.27936e-05	0	0	0	1.13968e-05	0	0	0	0	3.41904e-05
Bacteria|Deinococcus-Thermus	0.000581236	0.000547046	0.000763585	0.000273523	0.000239333	0.000239333	0.000216539	0.000273523	0.000216539	0.000148158	9.11743e-05	0.000159555
Bacteria|Deinococcus-Thermus|Deinococci	0.000581236	0.000547046	0.000763585	0.000273523	0.000239333	0.000239333	0.000216539	0.000273523	0.000216539	0.000148158	9.11743e-05	0.000159555
Bacteria|Deinococcus-Thermus|Deinococci|Deinococcales	0.000581236	0.000547046	0.000763585	0.000273523	0.000239333	0.000239333	0.000216539	0.000273523	0.000216539	0.000148158	9.11743e-05	0.000159555
Bacteria|Deinococcus-Thermus|Deinococci|Deinococcales|Deinococcaceae	0	1.13968e-05	0	0	0	0	0	0	0	3.41904e-05	0	2.27936e-05
Bacteria|Deinococcus-Thermus|Deinococci|Deinococcales|Deinococcaceae|Deinococcus	0	1.13968e-05	0	0	0	0	0	0	0	3.41904e-05	0	2.27936e-05
Bacteria|Deinococcus-Thermus|Deinococci|Deinococcales|Trueperaceae	0.000581236	0.000535649	0.000763585	0.000273523	0.000239333	0.000239333	0.000216539	0.000273523	0.000216539	0.000113968	9.11743e-05	0.000136761
Bacteria|Deinococcus-Thermus|Deinococci|Deinococcales|Trueperaceae|Truepera	0.000581236	0.000535649	0.000763585	0.000273523	0.000239333	0.000239333	0.000216539	0.000273523	0.000216539	0.000113968	9.11743e-05	0.000136761
Bacteria|Elusimicrobia	0.000774982	0.000581236	0.000661014	0.000934537	0.000740791	0.000683807	0.00063822	0.000683807	0.000900346	0.00102571	0.00136761	0.00150438
Bacteria|Elusimicrobia|unidentified_Elusimicrobia	1.13968e-05	4.55872e-05	2.27936e-05	0.000102571	6.83807e-05	0.000102571	6.83807e-05	5.6984e-05	0.000125365	0.000148158	0.000113968	3.41904e-05
Bacteria|Elusimicrobia|unidentified_Elusimicrobia|unidentified_Elusimicrobia	1.13968e-05	4.55872e-05	2.27936e-05	0.000102571	6.83807e-05	0.000102571	6.83807e-05	5.6984e-05	0.000125365	0.000148158	0.000113968	3.41904e-05
Bacteria|Elusimicrobia|unidentified_Elusimicrobia|unidentified_Elusimicrobia|unidentified_Elusimicrobia	1.13968e-05	4.55872e-05	2.27936e-05	0.000102571	6.83807e-05	0.000102571	6.83807e-05	5.6984e-05	0.000125365	0.000148158	0.000113968	3.41904e-05
Bacteria|Elusimicrobia|unidentified_Elusimicrobia|unidentified_Elusimicrobia|unidentified_Elusimicrobia|unidentified_Elusimicrobia	1.13968e-05	4.55872e-05	2.27936e-05	0.000102571	6.83807e-05	0.000102571	6.83807e-05	5.6984e-05	0.000125365	0.000148158	0.000113968	3.41904e-05
Bacteria|Elusimicrobia|unidentified_Elusimicrobia|unidentified_Elusimicrobia|unidentified_Elusimicrobia|unidentified_Elusimicrobia|Elusimicrobia_bacterium_RIFOXYD12_FULL_66_9	0	0	0	0	0	1.13968e-05	0	0	0	4.55872e-05	2.27936e-05	0
Bacteria|Elusimicrobia|unidentified_Elusimicrobia|unidentified_Elusimicrobia|unidentified_Elusimicrobia|unidentified_Elusimicrobia|actinobacterium_YJF1-30	1.13968e-05	4.55872e-05	2.27936e-05	0.000102571	6.83807e-05	9.11743e-05	6.83807e-05	5.6984e-05	0.000125365	0.000102571	9.11743e-05	3.41904e-05
Bacteria|Fibrobacteres	0.000125365	0.000216539	0.000250729	0.000136761	0.000113968	0.000102571	0.00031911	0.000273523	0.000444475	0.000387491	0.000649617	0.000558443
Bacteria|Fibrobacteres|Fibrobacteria	0.000125365	0.000216539	0.000250729	0.000136761	0.000113968	0.000102571	0.00031911	0.000273523	0.000444475	0.000387491	0.000649617	0.000558443
Bacteria|Fibrobacteres|Fibrobacteria|Fibrobacterales	0.000125365	0.000216539	0.000250729	0.000136761	0.000113968	0.000102571	0.00031911	0.000273523	0.000444475	0.000387491	0.000649617	0.000558443
Bacteria|Fibrobacteres|Fibrobacteria|Fibrobacterales|Fibrobacteraceae	0.000125365	0.000182349	0.000205142	0.000136761	0.000113968	0.000102571	0.00031911	0.000250729	0.000444475	0.000387491	0.00063822	0.000558443
Bacteria|Fibrobacteres|Fibrobacteria|Fibrobacterales|Fibrobacteraceae|unidentified_Fibrobacteraceae	3.41904e-05	3.41904e-05	5.6984e-05	1.13968e-05	1.13968e-05	5.6984e-05	1.13968e-05	4.55872e-05	3.41904e-05	2.27936e-05	9.11743e-05	1.13968e-05
Bacteria|Fibrobacteres|Fibrobacteria|Fibrobacterales|Fibrobacteraceae|unidentified_Fibrobacteraceae|Juncus_effusus	3.41904e-05	3.41904e-05	5.6984e-05	1.13968e-05	1.13968e-05	5.6984e-05	1.13968e-05	4.55872e-05	3.41904e-05	2.27936e-05	9.11743e-05	1.13968e-05
Bacteria|Firmicutes	0.00974426	0.00981264	0.00925419	0.019762	0.212744	0.0102571	0.011431	0.0106332	0.00951632	0.00754468	0.0100862	0.00654176
Bacteria|Firmicutes|Bacilli	0.00810312	0.00778401	0.00743071	0.0186451	0.211878	0.00949353	0.010542	0.00956191	0.00883251	0.00698623	0.00828547	0.00590354
Bacteria|Firmicutes|Bacilli|Bacillales	0.00632522	0.00686087	0.00586935	0.0166393	0.210556	0.00788658	0.00964168	0.00871854	0.00724836	0.00621125	0.00678109	0.00420542
Bacteria|Firmicutes|Bacilli|Bacillales|Alicyclobacillaceae	3.41904e-05	0.000159555	7.97775e-05	0.000125365	5.6984e-05	3.41904e-05	9.11743e-05	7.97775e-05	0.000205142	0.000205142	0.000273523	4.55872e-05
Bacteria|Firmicutes|Bacilli|Bacillales|Alicyclobacillaceae|Tumebacillus	3.41904e-05	0.000159555	7.97775e-05	0.000125365	5.6984e-05	3.41904e-05	9.11743e-05	7.97775e-05	0.000205142	0.000205142	0.000273523	4.55872e-05
Bacteria|Firmicutes|Bacilli|Bacillales|Bacillaceae	0.00369256	0.00351021	0.00308853	0.0110891	0.00714579	0.00394329	0.00559582	0.00466129	0.00373815	0.00225656	0.00273523	0.00186907
Bacteria|Firmicutes|Bacilli|Bacillales|Bacillaceae|Anaerobacillus	1.13968e-05	3.41904e-05	0	2.27936e-05	1.13968e-05	0	0	0	2.27936e-05	0	0	0
Bacteria|Firmicutes|Bacilli|Bacillales|Bacillaceae|Bacillus	0.00259847	0.00221098	0.00182349	0.00825128	0.00608589	0.00300875	0.00459291	0.00374954	0.00315691	0.00144739	0.00189187	0.00139041
Bacteria|Firmicutes|Bacilli|Bacillales|Bacillaceae|Bacillus|Bacillaceae_bacterium_NS1-3	0	0	0	1.13968e-05	4.55872e-05	1.13968e-05	2.27936e-05	0	0	0	0	0
Bacteria|Firmicutes|Bacilli|Bacillales|Bacillaceae|Bacillus|Bacillus_alcalophilus	0	0	0	0.000467268	0.000205142	0.000113968	5.6984e-05	4.55872e-05	4.55872e-05	2.27936e-05	0	1.13968e-05
Bacteria|Firmicutes|Bacilli|Bacillales|Bacillaceae|Bacillus|Bacillus_alkalitelluris	0.000159555	0.000159555	0.000113968	0.000330507	0.000205142	0.000102571	0.000113968	9.11743e-05	5.6984e-05	0.000102571	9.11743e-05	2.27936e-05
Bacteria|Firmicutes|Bacilli|Bacillales|Bacillaceae|Bacillus|Bacillus_aryabhattai	0.000182349	0.000159555	0.000125365	0.00183488	0.000797775	0.000695204	0.000980124	0.0010713	0.000547046	0.000125365	0.000182349	0.000102571
Bacteria|Firmicutes|Bacilli|Bacillales|Bacillaceae|Bacillus|Bacillus_decolorationis	3.41904e-05	4.55872e-05	2.27936e-05	2.27936e-05	2.27936e-05	0	0	0	0	3.41904e-05	0	2.27936e-05
Bacteria|Firmicutes|Bacilli|Bacillales|Bacillaceae|Bacillus|Bacillus_gibsonii	0	0	1.13968e-05	0.00102571	0.000307713	0.000136761	0.00126504	0.000786379	0.00113968	0.000102571	0.000102571	4.55872e-05
Bacteria|Firmicutes|Bacilli|Bacillales|Bacillaceae|Bacillus|Bacillus_infernus	0.000193745	0.000182349	0.000125365	0.000227936	5.6984e-05	6.83807e-05	7.97775e-05	6.83807e-05	6.83807e-05	5.6984e-05	4.55872e-05	1.13968e-05
Bacteria|Firmicutes|Bacilli|Bacillales|Bacillaceae|Bacillus|Bacillus_patagoniensis	2.27936e-05	0	0	3.41904e-05	1.13968e-05	4.55872e-05	0	0	0	1.13968e-05	0	1.13968e-05
Bacteria|Firmicutes|Bacilli|Bacillales|Bacillaceae|Bacillus|Bacillus_thermolactis	5.6984e-05	2.27936e-05	3.41904e-05	9.11743e-05	2.27936e-05	5.6984e-05	1.13968e-05	0	0	4.55872e-05	6.83807e-05	0
Bacteria|Firmicutes|Bacilli|Bacillales|Bacillaceae|Caldalkalibacillus	2.27936e-05	0	2.27936e-05	5.6984e-05	2.27936e-05	0	0	0	1.13968e-05	0	0	0
Bacteria|Firmicutes|Bacilli|Bacillales|Bacillaceae|Fictibacillus	0.000148158	0.000239333	0.000250729	0.000353301	0.000113968	0.000262126	0.000125365	0.000136761	2.27936e-05	0.000148158	6.83807e-05	9.11743e-05
Bacteria|Firmicutes|Bacilli|Bacillales|Bacillaceae|Gracilibacillus	1.13968e-05	5.6984e-05	4.55872e-05	0.000421681	0.000227936	0.000205142	0.000125365	0.000113968	0.000113968	0	0	2.27936e-05
Bacteria|Firmicutes|Bacilli|Bacillales|Bacillaceae|Oceanobacillus	4.55872e-05	0	2.27936e-05	0.000148158	5.6984e-05	5.6984e-05	0.000102571	4.55872e-05	4.55872e-05	1.13968e-05	5.6984e-05	0
Bacteria|Firmicutes|Bacilli|Bacillales|Bacillaceae|Oceanobacillus|Oceanobacillus_iheyensis	0	0	0	1.13968e-05	3.41904e-05	0	6.83807e-05	0	0	0	0	0
Bacteria|Firmicutes|Bacilli|Bacillales|Bacillaceae|Terribacillus	2.27936e-05	0	0	3.41904e-05	0	0	0	0	0	1.13968e-05	0	4.55872e-05
Bacteria|Firmicutes|Bacilli|Bacillales|Bacillaceae|Terribacillus|Terribacillus_aidingensis	2.27936e-05	0	0	3.41904e-05	0	0	0	0	0	1.13968e-05	0	4.55872e-05
Bacteria|Firmicutes|Bacilli|Bacillales|Bacillaceae|Ureibacillus	6.83807e-05	3.41904e-05	3.41904e-05	0	0	0	0	1.13968e-05	1.13968e-05	0	3.41904e-05	1.13968e-05
Bacteria|Firmicutes|Bacilli|Bacillales|Bacillaceae|unidentified_Bacillaceae	0	0	0	0.000672411	1.13968e-05	1.13968e-05	0	0	0	0	0	0
Bacteria|Firmicutes|Bacilli|Bacillales|Bacillaceae|unidentified_Bacillaceae|Geomicrobium_sp_JCM_19039	0	0	0	0.000672411	1.13968e-05	1.13968e-05	0	0	0	0	0	0
Bacteria|Firmicutes|Bacilli|Bacillales|Listeriaceae	0	1.13968e-05	0	3.41904e-05	1.13968e-05	0	0	2.27936e-05	2.27936e-05	0	0	0
Bacteria|Firmicutes|Bacilli|Bacillales|Listeriaceae|Brochothrix	0	1.13968e-05	0	3.41904e-05	1.13968e-05	0	0	2.27936e-05	2.27936e-05	0	0	0
Bacteria|Firmicutes|Bacilli|Bacillales|Listeriaceae|Brochothrix|Brochothrix_thermosphacta	0	1.13968e-05	0	3.41904e-05	1.13968e-05	0	0	2.27936e-05	2.27936e-05	0	0	0
Bacteria|Firmicutes|Bacilli|Bacillales|Paenibacillaceae	0.000683807	0.000866156	0.000763585	0.00202863	0.00175511	0.00262126	0.0017893	0.00133342	0.00162974	0.001436	0.00173231	0.000831966
Bacteria|Firmicutes|Bacilli|Bacillales|Paenibacillaceae|Ammoniphilus	0.000102571	4.55872e-05	4.55872e-05	0.00031911	0.000136761	9.11743e-05	0.000148158	0.000136761	0.000113968	9.11743e-05	0.000125365	1.13968e-05
Bacteria|Firmicutes|Bacilli|Bacillales|Paenibacillaceae|Aneurinibacillus	0.000410284	0.00031911	0.000341904	0.000330507	0.00031911	0.000341904	0.000330507	0.000353301	0.000341904	0.000524252	0.000410284	0.000501459
Bacteria|Firmicutes|Bacilli|Bacillales|Paenibacillaceae|Aneurinibacillus|Aneurinibacillus_aneurinilyticus	0.000410284	0.00031911	0.000273523	0.000330507	0.00031911	0.000341904	0.000330507	0.000353301	0.000341904	0.000524252	0.000364697	0.000501459
Bacteria|Firmicutes|Bacilli|Bacillales|Paenibacillaceae|Brevibacillus	0	3.41904e-05	0	4.55872e-05	1.13968e-05	3.41904e-05	0.000125365	1.13968e-05	2.27936e-05	6.83807e-05	3.41904e-05	1.13968e-05
Bacteria|Firmicutes|Bacilli|Bacillales|Paenibacillaceae|Brevibacillus|Brevibacillus_agri	0	1.13968e-05	0	0	0	0	3.41904e-05	0	0	5.6984e-05	3.41904e-05	0
Bacteria|Firmicutes|Bacilli|Bacillales|Paenibacillaceae|Brevibacillus|Brevibacillus_laterosporus	0	0	0	0	0	0	0	0	0	1.13968e-05	0	1.13968e-05
Bacteria|Firmicutes|Bacilli|Bacillales|Paenibacillaceae|Cohnella	0	0	0	0	1.13968e-05	4.55872e-05	0	0	0	0	5.6984e-05	0
Bacteria|Firmicutes|Bacilli|Bacillales|Paenibacillaceae|Paenibacillus	0.000170952	0.000433078	0.000376094	0.00129923	0.00127644	0.00205142	0.00115108	0.000831966	0.00115108	0.000717998	0.0010485	0.00028492
Bacteria|Firmicutes|Bacilli|Bacillales|Paenibacillaceae|Paenibacillus|Paenibacillus_amylolyticus	1.13968e-05	0	0	0.000490062	0.000490062	0.000558443	9.11743e-05	0.000102571	0.000136761	6.83807e-05	0.000136761	2.27936e-05
Bacteria|Firmicutes|Bacilli|Bacillales|Paenibacillaceae|Paenibacillus|Paenibacillus_barengoltzii	0	4.55872e-05	0	0	0	0	2.27936e-05	1.13968e-05	0	0	0	0
Bacteria|Firmicutes|Bacilli|Bacillales|Paenibacillaceae|Paenibacillus|Paenibacillus_camelliae	1.13968e-05	0	0	1.13968e-05	0	3.41904e-05	9.11743e-05	0	0	0	0	0
Bacteria|Firmicutes|Bacilli|Bacillales|Paenibacillaceae|Paenibacillus|Paenibacillus_harenae	4.55872e-05	0.000102571	2.27936e-05	0	7.97775e-05	0.000159555	6.83807e-05	0.000148158	0.000159555	9.11743e-05	0.000398888	6.83807e-05
Bacteria|Firmicutes|Bacilli|Bacillales|Paenibacillaceae|Paenibacillus|Paenibacillus_mucilaginosus	0	0	2.27936e-05	4.55872e-05	0.000193745	3.41904e-05	2.27936e-05	1.13968e-05	3.41904e-05	4.55872e-05	0	1.13968e-05
Bacteria|Firmicutes|Bacilli|Bacillales|Paenibacillaceae|Paenibacillus|Paenibacillus_rigui	0	0	0	1.13968e-05	2.27936e-05	5.6984e-05	0	0	0	0	0	0
Bacteria|Firmicutes|Bacilli|Bacillales|Paenibacillaceae|Paenibacillus|Paenibacillus_sp_LPB0068	0	0	0	0	2.27936e-05	0	0	0	2.27936e-05	0	2.27936e-05	0
Bacteria|Firmicutes|Bacilli|Bacillales|Paenibacillaceae|Paenibacillus|Paenibacillus_sp_YT0039	0	0	3.41904e-05	5.6984e-05	0	0	4.55872e-05	0	0	0	0	0
Bacteria|Firmicutes|Bacilli|Bacillales|Paenibacillaceae|Thermobacillus	0	3.41904e-05	0	0	0	0	0	0	0	0	2.27936e-05	2.27936e-05
Bacteria|Firmicutes|Bacilli|Bacillales|Planococcaceae	0.0014132	0.00145879	0.00128784	0.00266685	0.20121	0.00101431	0.00181209	0.00225656	0.00147019	0.00183488	0.00160695	0.00124225
Bacteria|Firmicutes|Bacilli|Bacillales|Planococcaceae|Lysinibacillus	0.000729395	0.000524252	0.000398888	0.00088895	0.200036	0.000227936	0.000558443	0.000558443	0.000455872	0.000307713	0.000341904	0.000227936
Bacteria|Firmicutes|Bacilli|Bacillales|Planococcaceae|Sporosarcina	0.000535649	0.00063822	0.00056984	0.0014246	0.0010827	0.000695204	0.000809172	0.0010485	0.000626823	0.000558443	0.000843363	0.000672411
Bacteria|Firmicutes|Bacilli|Bacillales|Planococcaceae|Sporosarcina|Sporosarcina_aquimarina	0.000512856	0.00063822	0.00056984	0.00139041	0.00102571	0.000672411	0.000797775	0.000991521	0.000592633	0.000558443	0.000843363	0.000672411
Bacteria|Firmicutes|Bacilli|Bacillales|Staphylococcaceae	3.41904e-05	5.6984e-05	6.83807e-05	5.6984e-05	2.27936e-05	5.6984e-05	1.13968e-05	5.6984e-05	3.41904e-05	0	4.55872e-05	0
Bacteria|Firmicutes|Bacilli|Bacillales|Staphylococcaceae|Jeotgalicoccus	3.41904e-05	5.6984e-05	5.6984e-05	2.27936e-05	0	0	0	2.27936e-05	0	0	1.13968e-05	0
Bacteria|Firmicutes|Bacilli|Bacillales|Staphylococcaceae|Staphylococcus	0	0	1.13968e-05	3.41904e-05	2.27936e-05	5.6984e-05	1.13968e-05	3.41904e-05	3.41904e-05	0	3.41904e-05	0
Bacteria|Firmicutes|Bacilli|Bacillales|Thermoactinomycetaceae	0.000307713	0.00060403	0.000387491	0.00031911	0.000193745	0.000148158	0.000136761	0.000148158	7.97775e-05	0.000296317	0.00028492	0.000102571
Bacteria|Firmicutes|Bacilli|Bacillales|Thermoactinomycetaceae|Baia	4.55872e-05	0	4.55872e-05	0	0	0	0	0	0	0	0	0
Bacteria|Firmicutes|Bacilli|Bacillales|Thermoactinomycetaceae|Baia|Croceifilum_oryzae	4.55872e-05	0	4.55872e-05	0	0	0	0	0	0	0	0	0
Bacteria|Firmicutes|Bacilli|Bacillales|Thermoactinomycetaceae|Laceyella	0	0	1.13968e-05	0	1.13968e-05	3.41904e-05	0	0	1.13968e-05	0	0	0
Bacteria|Firmicutes|Bacilli|Bacillales|Thermoactinomycetaceae|Laceyella|Laceyella_sacchari	0	0	1.13968e-05	0	1.13968e-05	3.41904e-05	0	0	1.13968e-05	0	0	0
Bacteria|Firmicutes|Bacilli|Bacillales|Thermoactinomycetaceae|Melghirimyces	0	0	1.13968e-05	1.13968e-05	0	0	0	0	0	6.83807e-05	1.13968e-05	0
Bacteria|Firmicutes|Bacilli|Bacillales|Thermoactinomycetaceae|Melghirimyces|Melghirimyces_thermohalophilus	0	0	1.13968e-05	1.13968e-05	0	0	0	0	0	6.83807e-05	1.13968e-05	0
Bacteria|Firmicutes|Bacilli|Bacillales|Thermoactinomycetaceae|Novibacillus	1.13968e-05	9.11743e-05	4.55872e-05	2.27936e-05	1.13968e-05	0	0	1.13968e-05	1.13968e-05	6.83807e-05	5.6984e-05	1.13968e-05
Bacteria|Firmicutes|Bacilli|Bacillales|Thermoactinomycetaceae|Novibacillus|Novibacillus_thermophilus	1.13968e-05	9.11743e-05	4.55872e-05	2.27936e-05	1.13968e-05	0	0	1.13968e-05	1.13968e-05	6.83807e-05	5.6984e-05	1.13968e-05
Bacteria|Firmicutes|Bacilli|Bacillales|Thermoactinomycetaceae|Planifilum	0.000113968	0.000125365	7.97775e-05	0.000136761	4.55872e-05	3.41904e-05	0	2.27936e-05	3.41904e-05	3.41904e-05	4.55872e-05	3.41904e-05
Bacteria|Firmicutes|Bacilli|Bacillales|Thermoactinomycetaceae|Risungbinella	2.27936e-05	2.27936e-05	1.13968e-05	0	0	0	0	0	0	0	0	0
Bacteria|Firmicutes|Bacilli|Bacillales|Thermoactinomycetaceae|Seinonella	0	0	0	0	0	0	1.13968e-05	0	0	0	0	0
Bacteria|Firmicutes|Bacilli|Bacillales|Thermoactinomycetaceae|Shimazuella	1.13968e-05	0.000113968	7.97775e-05	0	0	0	2.27936e-05	3.41904e-05	0	2.27936e-05	0	3.41904e-05
Bacteria|Firmicutes|Bacilli|Bacillales|Thermoactinomycetaceae|Thermoactinomyces	1.13968e-05	0	4.55872e-05	3.41904e-05	1.13968e-05	1.13968e-05	2.27936e-05	0	0	1.13968e-05	0	0
Bacteria|Firmicutes|Bacilli|Bacillales|Thermoactinomycetaceae|Thermoactinomyces|Thermoactinomyces_vulgaris	1.13968e-05	0	4.55872e-05	3.41904e-05	1.13968e-05	1.13968e-05	2.27936e-05	0	0	1.13968e-05	0	0
Bacteria|Firmicutes|Bacilli|Bacillales|Thermoactinomycetaceae|Thermoflavimicrobium	0	2.27936e-05	0	3.41904e-05	2.27936e-05	2.27936e-05	0	2.27936e-05	0	2.27936e-05	0.000136761	2.27936e-05
Bacteria|Firmicutes|Bacilli|Bacillales|Thermoactinomycetaceae|Thermoflavimicrobium|low_G+C_Gram-positive_bacterium_HTA1422	0	0	0	3.41904e-05	2.27936e-05	2.27936e-05	0	0	0	2.27936e-05	3.41904e-05	2.27936e-05
Bacteria|Firmicutes|Bacilli|Lactobacillales	0.0017779	0.00092314	0.00156136	0.00200584	0.00132203	0.00158415	0.00088895	0.000831966	0.00157276	0.000774982	0.00150438	0.00169812
Bacteria|Firmicutes|Bacilli|Lactobacillales|Aerococcaceae	3.41904e-05	0	0	0	0	0	1.13968e-05	0	0	0	0	0
Bacteria|Firmicutes|Bacilli|Lactobacillales|Carnobacteriaceae	0	3.41904e-05	0	0.000102571	6.83807e-05	0.000170952	4.55872e-05	7.97775e-05	2.27936e-05	2.27936e-05	6.83807e-05	2.27936e-05
Bacteria|Firmicutes|Bacilli|Lactobacillales|Carnobacteriaceae|Atopostipes	0	2.27936e-05	0	1.13968e-05	0	4.55872e-05	0	0	0	0	0	0
Bacteria|Firmicutes|Bacilli|Lactobacillales|Carnobacteriaceae|Carnobacterium	0	1.13968e-05	0	0	2.27936e-05	0	0	3.41904e-05	0	2.27936e-05	3.41904e-05	2.27936e-05
Bacteria|Firmicutes|Bacilli|Lactobacillales|Carnobacteriaceae|Marinilactibacillus	0	0	0	9.11743e-05	4.55872e-05	0.000125365	4.55872e-05	4.55872e-05	2.27936e-05	0	3.41904e-05	0
Bacteria|Firmicutes|Bacilli|Lactobacillales|Enterococcaceae	0.00149298	0.00060403	0.00121946	0.00132203	0.000900346	0.00125365	0.000558443	0.000455872	0.00118527	0.000512856	0.000809172	0.00119666
Bacteria|Firmicutes|Bacilli|Lactobacillales|Enterococcaceae|Enterococcus	0.00148158	0.00056984	0.00121946	0.00132203	0.00088895	0.00125365	0.000535649	0.000444475	0.00118527	0.000512856	0.000809172	0.00118527
Bacteria|Firmicutes|Bacilli|Lactobacillales|Enterococcaceae|Enterococcus|Enterococcus_durans	0.00148158	0.00056984	0.00121946	0.00132203	0.00088895	0.00125365	0.000535649	0.000444475	0.00118527	0.000512856	0.000809172	0.00118527
Bacteria|Firmicutes|Bacilli|Lactobacillales|Enterococcaceae|Vagococcus	1.13968e-05	3.41904e-05	0	0	1.13968e-05	0	2.27936e-05	1.13968e-05	0	0	0	1.13968e-05
Bacteria|Firmicutes|Bacilli|Lactobacillales|Enterococcaceae|Vagococcus|Vagococcus_fluvialis	1.13968e-05	3.41904e-05	0	0	1.13968e-05	0	2.27936e-05	1.13968e-05	0	0	0	1.13968e-05
Bacteria|Firmicutes|Bacilli|Lactobacillales|Lactobacillaceae	0.000205142	0.000170952	0.000227936	0.00031911	0.000296317	0.000102571	0.000113968	0.000182349	0.000205142	7.97775e-05	0.000398888	0.000330507
Bacteria|Firmicutes|Bacilli|Lactobacillales|Lactobacillaceae|Lactobacillus	0.000205142	0.000170952	0.000227936	0.00031911	0.000296317	0.000102571	0.000113968	0.000182349	0.000205142	7.97775e-05	0.000398888	0.000330507
Bacteria|Firmicutes|Bacilli|Lactobacillales|Lactobacillaceae|Lactobacillus|Lactobacillus_delbrueckii	0	0	3.41904e-05	2.27936e-05	1.13968e-05	1.13968e-05	0	0	1.13968e-05	0	5.6984e-05	3.41904e-05
Bacteria|Firmicutes|Bacilli|Lactobacillales|Lactobacillaceae|Lactobacillus|Lactobacillus_gasseri	3.41904e-05	2.27936e-05	0	5.6984e-05	5.6984e-05	0	0	2.27936e-05	1.13968e-05	2.27936e-05	4.55872e-05	0
Bacteria|Firmicutes|Bacilli|Lactobacillales|Lactobacillaceae|Lactobacillus|Lactobacillus_mucosae	2.27936e-05	0	2.27936e-05	1.13968e-05	1.13968e-05	0	0	3.41904e-05	0	0	0	1.13968e-05
Bacteria|Firmicutes|Bacilli|Lactobacillales|Lactobacillaceae|Lactobacillus|Lactobacillus_reuteri	6.83807e-05	3.41904e-05	7.97775e-05	4.55872e-05	0.000125365	6.83807e-05	2.27936e-05	2.27936e-05	9.11743e-05	1.13968e-05	0.000125365	6.83807e-05
Bacteria|Firmicutes|Bacilli|Lactobacillales|Leuconostocaceae	0	3.41904e-05	7.97775e-05	5.6984e-05	0	0	0	1.13968e-05	4.55872e-05	0	0.000102571	0
Bacteria|Firmicutes|Bacilli|Lactobacillales|Leuconostocaceae|Weissella	0	3.41904e-05	7.97775e-05	5.6984e-05	0	0	0	1.13968e-05	4.55872e-05	0	0.000102571	0
Bacteria|Firmicutes|Bacilli|Lactobacillales|Streptococcaceae	4.55872e-05	7.97775e-05	3.41904e-05	0.000205142	5.6984e-05	5.6984e-05	0.000159555	0.000102571	0.000113968	0.000159555	0.000125365	0.000148158
Bacteria|Firmicutes|Bacilli|Lactobacillales|Streptococcaceae|Lactococcus	0	0	0	0	0	0	0	0	2.27936e-05	0	0	0
Bacteria|Firmicutes|Bacilli|Lactobacillales|Streptococcaceae|Lactococcus|Lactococcus_piscium	0	0	0	0	0	0	0	0	2.27936e-05	0	0	0
Bacteria|Firmicutes|Bacilli|Lactobacillales|Streptococcaceae|Streptococcus	4.55872e-05	7.97775e-05	3.41904e-05	0.000205142	5.6984e-05	5.6984e-05	0.000159555	0.000102571	9.11743e-05	0.000159555	0.000125365	0.000148158
Bacteria|Firmicutes|Bacilli|Lactobacillales|Streptococcaceae|Streptococcus|Streptococcus_gordonii	1.13968e-05	1.13968e-05	1.13968e-05	9.11743e-05	2.27936e-05	3.41904e-05	6.83807e-05	0	4.55872e-05	7.97775e-05	4.55872e-05	1.13968e-05
Bacteria|Firmicutes|Clostridia	0.00126504	0.00154996	0.00144739	0.00063822	0.000547046	0.000558443	0.000695204	0.000774982	0.00056984	0.000444475	0.00134482	0.000467268
Bacteria|Firmicutes|Clostridia|Clostridiales	0.00126504	0.00152717	0.00144739	0.00063822	0.000547046	0.000558443	0.000695204	0.000774982	0.00056984	0.000444475	0.00134482	0.000467268
Bacteria|Firmicutes|Clostridia|Clostridiales|Caldicoprobacteraceae	1.13968e-05	1.13968e-05	4.55872e-05	1.13968e-05	0	0	0	0	0	0	0	0
Bacteria|Firmicutes|Clostridia|Clostridiales|Caldicoprobacteraceae|Caldicoprobacter	1.13968e-05	1.13968e-05	4.55872e-05	1.13968e-05	0	0	0	0	0	0	0	0
Bacteria|Firmicutes|Clostridia|Clostridiales|Christensenellaceae	0	0	4.55872e-05	0	0	0	3.41904e-05	0	0	0	0	0
Bacteria|Firmicutes|Clostridia|Clostridiales|Eubacteriaceae	0	1.13968e-05	2.27936e-05	0	0	6.83807e-05	1.13968e-05	2.27936e-05	3.41904e-05	2.27936e-05	1.13968e-05	1.13968e-05
Bacteria|Firmicutes|Clostridia|Clostridiales|Eubacteriaceae|Eubacterium	0	1.13968e-05	2.27936e-05	0	0	0	0	0	0	1.13968e-05	0	0
Bacteria|Firmicutes|Clostridia|Clostridiales|Eubacteriaceae|Eubacterium|Eubacterium_limosum	0	1.13968e-05	2.27936e-05	0	0	0	0	0	0	1.13968e-05	0	0
Bacteria|Firmicutes|Clostridia|Clostridiales|Eubacteriaceae|Garciella	0	0	0	0	0	0	1.13968e-05	2.27936e-05	0	0	0	0
Bacteria|Firmicutes|Clostridia|Clostridiales|Eubacteriaceae|Pseudoramibacter	0	0	0	0	0	6.83807e-05	0	0	3.41904e-05	1.13968e-05	1.13968e-05	1.13968e-05
Bacteria|Firmicutes|Clostridia|Clostridiales|Heliobacteriaceae	2.27936e-05	0	2.27936e-05	0	1.13968e-05	1.13968e-05	0	2.27936e-05	0	0	4.55872e-05	0
Bacteria|Firmicutes|Clostridia|Clostridiales|Heliobacteriaceae|Hydrogenispora	2.27936e-05	0	2.27936e-05	0	1.13968e-05	1.13968e-05	0	2.27936e-05	0	0	4.55872e-05	0
Bacteria|Firmicutes|Clostridia|Clostridiales|Lachnospiraceae	2.27936e-05	0.000170952	0.000113968	2.27936e-05	6.83807e-05	0.000113968	0.000125365	6.83807e-05	5.6984e-05	9.11743e-05	0.000170952	2.27936e-05
Bacteria|Firmicutes|Clostridia|Clostridiales|Lachnospiraceae|Acetitomaculum	0	5.6984e-05	1.13968e-05	0	0	0	0	0	0	0	0	0
Bacteria|Firmicutes|Clostridia|Clostridiales|Lachnospiraceae|Blautia	0	0	2.27936e-05	0	0	0	2.27936e-05	0	0	1.13968e-05	0	0
Bacteria|Firmicutes|Clostridia|Clostridiales|Lachnospiraceae|Blautia|Blautia_obeum	0	0	2.27936e-05	0	0	0	2.27936e-05	0	0	1.13968e-05	0	0
Bacteria|Firmicutes|Clostridia|Clostridiales|Lachnospiraceae|Lachnoclostridium	0	4.55872e-05	2.27936e-05	0	2.27936e-05	2.27936e-05	1.13968e-05	1.13968e-05	1.13968e-05	0	3.41904e-05	0
Bacteria|Firmicutes|Clostridia|Clostridiales|Lachnospiraceae|unidentified_Lachnospiraceae	0	1.13968e-05	4.55872e-05	1.13968e-05	1.13968e-05	1.13968e-05	1.13968e-05	3.41904e-05	3.41904e-05	2.27936e-05	7.97775e-05	2.27936e-05
Bacteria|Firmicutes|Clostridia|Clostridiales|Lachnospiraceae|unidentified_Lachnospiraceae|Clostridium_sp_AT4	0	1.13968e-05	3.41904e-05	1.13968e-05	1.13968e-05	0	0	0	2.27936e-05	0	3.41904e-05	2.27936e-05
Bacteria|Firmicutes|Clostridia|Clostridiales|Lachnospiraceae|unidentified_Lachnospiraceae|[Ruminococcus]_gnavus	0	0	1.13968e-05	0	0	1.13968e-05	1.13968e-05	1.13968e-05	1.13968e-05	0	4.55872e-05	0
Bacteria|Firmicutes|Clostridia|Clostridiales|Peptococcaceae	7.97775e-05	7.97775e-05	6.83807e-05	5.6984e-05	0	0	1.13968e-05	2.27936e-05	2.27936e-05	0	3.41904e-05	1.13968e-05
Bacteria|Firmicutes|Clostridia|Clostridiales|Peptococcaceae|Desulfosporosinus	7.97775e-05	7.97775e-05	6.83807e-05	5.6984e-05	0	0	1.13968e-05	2.27936e-05	2.27936e-05	0	3.41904e-05	1.13968e-05
Bacteria|Firmicutes|Clostridia|Clostridiales|Peptostreptococcaceae	0.000626823	0.000683807	0.00063822	0.000262126	0.000170952	0.000193745	0.000227936	0.000216539	0.000113968	0.000102571	0.000353301	9.11743e-05
Bacteria|Firmicutes|Clostridia|Clostridiales|Peptostreptococcaceae|Intestinibacter	0.000136761	0.000102571	0.000170952	3.41904e-05	1.13968e-05	0	3.41904e-05	5.6984e-05	2.27936e-05	3.41904e-05	2.27936e-05	1.13968e-05
Bacteria|Firmicutes|Clostridia|Clostridiales|Peptostreptococcaceae|Paeniclostridium	0.000136761	0.000170952	0.000113968	1.13968e-05	1.13968e-05	4.55872e-05	4.55872e-05	2.27936e-05	1.13968e-05	3.41904e-05	0.000113968	2.27936e-05
Bacteria|Firmicutes|Clostridia|Clostridiales|Peptostreptococcaceae|Romboutsia	0.00031911	0.000364697	0.000341904	0.000205142	0.000148158	0.000148158	0.000148158	0.000125365	7.97775e-05	3.41904e-05	0.000170952	5.6984e-05
Bacteria|Firmicutes|Clostridia|Clostridiales|Peptostreptococcaceae|Terrisporobacter	3.41904e-05	4.55872e-05	1.13968e-05	1.13968e-05	0	0	0	1.13968e-05	0	0	4.55872e-05	0
Bacteria|Firmicutes|Clostridia|Clostridiales|Ruminococcaceae	2.27936e-05	6.83807e-05	5.6984e-05	7.97775e-05	2.27936e-05	9.11743e-05	0.000125365	0.000113968	6.83807e-05	6.83807e-05	0.000387491	7.97775e-05
Bacteria|Firmicutes|Clostridia|Clostridiales|Ruminococcaceae|Acetivibrio	0	2.27936e-05	0	0	1.13968e-05	0	0	2.27936e-05	0	1.13968e-05	0	1.13968e-05
Bacteria|Firmicutes|Clostridia|Clostridiales|Ruminococcaceae|Anaerotruncus	0	0	0	0	0	2.27936e-05	0	0	0	0	0	0
Bacteria|Firmicutes|Clostridia|Clostridiales|Ruminococcaceae|Faecalibacterium	1.13968e-05	4.55872e-05	1.13968e-05	6.83807e-05	0	2.27936e-05	6.83807e-05	5.6984e-05	3.41904e-05	2.27936e-05	0.000125365	1.13968e-05
Bacteria|Firmicutes|Clostridia|Clostridiales|Ruminococcaceae|Ruminiclostridium	1.13968e-05	0	0	1.13968e-05	0	0	0	0	0	1.13968e-05	1.13968e-05	0
Bacteria|Firmicutes|Clostridia|Clostridiales|Ruminococcaceae|Subdoligranulum	0	0	0	0	0	0	3.41904e-05	0	0	0	1.13968e-05	1.13968e-05
Bacteria|Firmicutes|Clostridia|Clostridiales|Ruminococcaceae|unidentified_Ruminococcaceae	0	0	0	0	1.13968e-05	3.41904e-05	0	0	1.13968e-05	2.27936e-05	0	0
Bacteria|Firmicutes|Clostridia|Clostridiales|Syntrophomonadaceae	0	0	0	0	0	0	0	0	2.27936e-05	0	0	0
Bacteria|Firmicutes|Clostridia|Clostridiales|unidentified_Clostridiales	0.000478665	0.000501459	0.000433078	0.000148158	0.000273523	7.97775e-05	0.000148158	0.000296317	0.000250729	0.000148158	0.000296317	0.000250729
Bacteria|Firmicutes|Clostridia|Clostridiales|unidentified_Clostridiales|Alkaliphilus	0	3.41904e-05	1.13968e-05	0	0	0	0	0	1.13968e-05	0	0	0
Bacteria|Firmicutes|Clostridia|Clostridiales|unidentified_Clostridiales|Symbiobacterium	3.41904e-05	3.41904e-05	7.97775e-05	0	0	1.13968e-05	0	0	0	0	0	0
Bacteria|Firmicutes|Clostridia|Clostridiales|unidentified_Clostridiales|Tepidimicrobium	0.000102571	0.000113968	2.27936e-05	1.13968e-05	4.55872e-05	0	0	0	2.27936e-05	3.41904e-05	2.27936e-05	4.55872e-05
Bacteria|Firmicutes|Clostridia|Clostridiales|unidentified_Clostridiales|Tepidimicrobium|Clostridium_sp_MT1	0	0	0	0	3.41904e-05	0	0	0	0	0	0	0
Bacteria|Firmicutes|Clostridia|Clostridiales|unidentified_Clostridiales|Tissierella	0.000205142	0.000136761	0.000113968	2.27936e-05	2.27936e-05	0	4.55872e-05	7.97775e-05	0	0	0	1.13968e-05
Bacteria|Firmicutes|Clostridia|Clostridiales|unidentified_Clostridiales|unidentified_Clostridiales	0.000136761	0.000148158	0.000193745	0.000113968	0.000205142	6.83807e-05	0.000102571	0.000193745	0.000216539	0.000113968	0.000273523	0.000193745
Bacteria|Firmicutes|Clostridia|Clostridiales|unidentified_Clostridiales|unidentified_Clostridiales|Clostridiales_bacterium_S5-A14a	0	0	0	0	0	0	0	0	2.27936e-05	0	0	0
Bacteria|Firmicutes|Clostridia|Clostridiales|unidentified_Clostridiales|unidentified_Clostridiales|Clostridium_beijerinckii	2.27936e-05	3.41904e-05	2.27936e-05	0	9.11743e-05	2.27936e-05	4.55872e-05	6.83807e-05	4.55872e-05	3.41904e-05	4.55872e-05	2.27936e-05
Bacteria|Firmicutes|Clostridia|Clostridiales|unidentified_Clostridiales|unidentified_Clostridiales|Clostridium_bowmanii	3.41904e-05	1.13968e-05	3.41904e-05	0	3.41904e-05	2.27936e-05	3.41904e-05	1.13968e-05	4.55872e-05	3.41904e-05	7.97775e-05	1.13968e-05
Bacteria|Firmicutes|Clostridia|Clostridiales|unidentified_Clostridiales|unidentified_Clostridiales|Clostridium_tetani	0	0	0	2.27936e-05	0	0	0	0	0	0	0	0
Bacteria|Firmicutes|Clostridia|Thermoanaerobacterales	0	2.27936e-05	0	0	0	0	0	0	0	0	0	0
Bacteria|Firmicutes|Erysipelotrichia	0.000262126	0.000376094	0.000262126	0.000273523	7.97775e-05	0.000136761	0.000102571	0.000125365	3.41904e-05	0.000102571	0.000205142	4.55872e-05
Bacteria|Firmicutes|Erysipelotrichia|Erysipelotrichales	0.000262126	0.000376094	0.000262126	0.000273523	7.97775e-05	0.000136761	0.000102571	0.000125365	3.41904e-05	0.000102571	0.000205142	4.55872e-05
Bacteria|Firmicutes|Erysipelotrichia|Erysipelotrichales|Erysipelotrichaceae	0.000262126	0.000376094	0.000262126	0.000273523	7.97775e-05	0.000136761	0.000102571	0.000125365	3.41904e-05	0.000102571	0.000205142	4.55872e-05
Bacteria|Firmicutes|Erysipelotrichia|Erysipelotrichales|Erysipelotrichaceae|Erysipelatoclostridium	0	0	2.27936e-05	0	0	0	0	0	0	0	2.27936e-05	0
Bacteria|Firmicutes|Erysipelotrichia|Erysipelotrichales|Erysipelotrichaceae|Erysipelatoclostridium|[Clostridium]_spiroforme	0	0	2.27936e-05	0	0	0	0	0	0	0	2.27936e-05	0
Bacteria|Firmicutes|Erysipelotrichia|Erysipelotrichales|Erysipelotrichaceae|Faecalibaculum	6.83807e-05	4.55872e-05	0	5.6984e-05	1.13968e-05	4.55872e-05	3.41904e-05	1.13968e-05	2.27936e-05	1.13968e-05	0	3.41904e-05
Bacteria|Firmicutes|Erysipelotrichia|Erysipelotrichales|Erysipelotrichaceae|Turicibacter	0.000193745	0.000307713	0.000239333	0.000193745	6.83807e-05	5.6984e-05	5.6984e-05	0.000113968	1.13968e-05	7.97775e-05	0.000125365	1.13968e-05
Bacteria|Firmicutes|Limnochordia	0	0	0	4.55872e-05	4.55872e-05	0	0	0	0	0	0	0
Bacteria|Firmicutes|Limnochordia|Limnochordales	0	0	0	4.55872e-05	4.55872e-05	0	0	0	0	0	0	0
Bacteria|Firmicutes|Limnochordia|Limnochordales|Limnochordaceae	0	0	0	4.55872e-05	4.55872e-05	0	0	0	0	0	0	0
Bacteria|Firmicutes|Limnochordia|Limnochordales|Limnochordaceae|Limnochorda	0	0	0	4.55872e-05	4.55872e-05	0	0	0	0	0	0	0
Bacteria|Firmicutes|Negativicutes	6.83807e-05	4.55872e-05	5.6984e-05	0.000125365	0.000102571	3.41904e-05	4.55872e-05	6.83807e-05	4.55872e-05	0	0.000205142	4.55872e-05
Bacteria|Firmicutes|Negativicutes|Selenomonadales	6.83807e-05	4.55872e-05	5.6984e-05	0.000125365	0.000102571	3.41904e-05	4.55872e-05	6.83807e-05	4.55872e-05	0	0.000205142	4.55872e-05
Bacteria|Firmicutes|Negativicutes|Selenomonadales|Acidaminococcaceae	1.13968e-05	0	3.41904e-05	6.83807e-05	6.83807e-05	3.41904e-05	0	2.27936e-05	0	0	6.83807e-05	1.13968e-05
Bacteria|Firmicutes|Negativicutes|Selenomonadales|Acidaminococcaceae|Acidaminococcus	1.13968e-05	0	3.41904e-05	2.27936e-05	1.13968e-05	0	0	0	0	0	0	0
Bacteria|Firmicutes|Negativicutes|Selenomonadales|Acidaminococcaceae|Phascolarctobacterium	0	0	0	1.13968e-05	2.27936e-05	3.41904e-05	0	0	0	0	0	1.13968e-05
Bacteria|Firmicutes|Negativicutes|Selenomonadales|Veillonellaceae	5.6984e-05	4.55872e-05	2.27936e-05	5.6984e-05	3.41904e-05	0	4.55872e-05	4.55872e-05	4.55872e-05	0	0.000136761	3.41904e-05
Bacteria|Firmicutes|Negativicutes|Selenomonadales|Veillonellaceae|Dialister	0	0	1.13968e-05	0	2.27936e-05	0	0	0	0	0	4.55872e-05	2.27936e-05
Bacteria|Firmicutes|Negativicutes|Selenomonadales|Veillonellaceae|Megamonas	5.6984e-05	1.13968e-05	1.13968e-05	3.41904e-05	1.13968e-05	0	2.27936e-05	0	0	0	0	1.13968e-05
Bacteria|Firmicutes|Negativicutes|Selenomonadales|Veillonellaceae|Megasphaera	0	3.41904e-05	0	0	0	0	2.27936e-05	2.27936e-05	1.13968e-05	0	7.97775e-05	0
Bacteria|Firmicutes|Negativicutes|Selenomonadales|Veillonellaceae|Megasphaera|Megasphaera_elsdenii	0	3.41904e-05	0	0	0	0	2.27936e-05	2.27936e-05	1.13968e-05	0	7.97775e-05	0
Bacteria|Fusobacteria	1.13968e-05	0	0	0	0	0	0	0	0	0	1.13968e-05	0
Bacteria|Fusobacteria|Fusobacteriia	1.13968e-05	0	0	0	0	0	0	0	0	0	1.13968e-05	0
Bacteria|Fusobacteria|Fusobacteriia|Fusobacteriales	1.13968e-05	0	0	0	0	0	0	0	0	0	1.13968e-05	0
Bacteria|Fusobacteria|Fusobacteriia|Fusobacteriales|Fusobacteriaceae	1.13968e-05	0	0	0	0	0	0	0	0	0	1.13968e-05	0
Bacteria|Fusobacteria|Fusobacteriia|Fusobacteriales|Fusobacteriaceae|Fusobacterium	1.13968e-05	0	0	0	0	0	0	0	0	0	1.13968e-05	0
Bacteria|Gemmatimonadetes	0.13879	0.124624	0.114002	0.122139	0.10077	0.125946	0.142904	0.142676	0.134015	0.128727	0.109865	0.164148
Bacteria|Gemmatimonadetes|Longimicrobia	0.0143827	0.00967588	0.00895788	0.00680388	0.00504878	0.00542487	0.0118527	0.0121832	0.00753328	0.00646198	0.00728255	0.00862737
Bacteria|Gemmatimonadetes|Longimicrobia|Longimicrobiales	0.0143827	0.00967588	0.00895788	0.00680388	0.00504878	0.00542487	0.0118527	0.0121832	0.00753328	0.00646198	0.00728255	0.00862737
Bacteria|Gemmatimonadetes|Longimicrobia|Longimicrobiales|Longimicrobiaceae	0.0143827	0.00967588	0.00895788	0.00680388	0.00504878	0.00542487	0.0118527	0.0121832	0.00753328	0.00646198	0.00728255	0.00862737
Bacteria|Gemmatimonadetes|Longimicrobia|Longimicrobiales|Longimicrobiaceae|Longimicrobium	5.6984e-05	4.55872e-05	0.000113968	0.000250729	0.000159555	0.000307713	0.000296317	0.000341904	3.41904e-05	0.000273523	5.6984e-05	0.000239333
Bacteria|Gemmatimonadetes|unidentified_Gemmatimonadetes	0.0955963	0.0894192	0.078296	0.0943426	0.0778629	0.0966904	0.10591	0.100702	0.101021	0.0983885	0.0773158	0.120658
Bacteria|Gemmatimonadetes|unidentified_Gemmatimonadetes|Gemmatimonadales	0.0955963	0.0894192	0.078296	0.0943426	0.0778629	0.0966904	0.10591	0.100702	0.101021	0.0983885	0.0773158	0.120658
Bacteria|Gemmatimonadetes|unidentified_Gemmatimonadetes|Gemmatimonadales|Gemmatimonadaceae	0.0955963	0.0894192	0.078296	0.0943426	0.0778629	0.0966904	0.10591	0.100702	0.101021	0.0983885	0.0773158	0.120658
Bacteria|Gemmatimonadetes|unidentified_Gemmatimonadetes|Gemmatimonadales|Gemmatimonadaceae|Gemmatimonas	0.00403446	0.00364697	0.00346462	0.00380653	0.00314551	0.00376094	0.00437637	0.00548186	0.00545906	0.00536789	0.00409145	0.00512856
Bacteria|Gemmatimonadetes|unidentified_Gemmatimonadetes|Gemmatimonadales|Gemmatimonadaceae|Gemmatirosa	0.00063822	0.00056984	0.000364697	0.00132203	0.000934537	0.000945934	0.00189187	0.00234774	0.00188047	0.00092314	0.000934537	0.000729395
Bacteria|Gemmatimonadetes|unidentified_Gemmatimonadetes|Gemmatimonadales|Gemmatimonadaceae|unidentified_Gemmatimonadaceae	5.6984e-05	9.11743e-05	7.97775e-05	7.97775e-05	5.6984e-05	0.000102571	6.83807e-05	2.27936e-05	3.41904e-05	1.13968e-05	3.41904e-05	1.13968e-05
Bacteria|Gemmatimonadetes|unidentified_Gemmatimonadetes|Gemmatimonadales|Gemmatimonadaceae|unidentified_Gemmatimonadaceae|Gemmatimonadetes_bacterium_LP81	0	2.27936e-05	0	2.27936e-05	0	0	0	0	2.27936e-05	0	0	0
Bacteria|Gemmatimonadetes|unidentified_Gemmatimonadetes|Gemmatimonadales|Gemmatimonadaceae|unidentified_Gemmatimonadaceae|Gemmatimonadetes_bacterium_LX87	0	1.13968e-05	0	2.27936e-05	2.27936e-05	0.000102571	4.55872e-05	1.13968e-05	1.13968e-05	0	0	0
Bacteria|Gemmatimonadetes|unidentified_Gemmatimonadetes|Gemmatimonadales|Gemmatimonadaceae|unidentified_Gemmatimonadaceae|Gemmatimonadetes_bacterium_WWH24	0	1.13968e-05	0	0	1.13968e-05	0	0	0	0	1.13968e-05	0	1.13968e-05
Bacteria|Gemmatimonadetes|unidentified_Gemmatimonadetes|Gemmatimonadales|Gemmatimonadaceae|unidentified_Gemmatimonadaceae|Gemmatimonadetes_bacterium_WWH5	0	1.13968e-05	0	0	0	0	0	0	0	0	0	0
Bacteria|Gemmatimonadetes|unidentified_Gemmatimonadetes|Gemmatimonadales|Gemmatimonadaceae|unidentified_Gemmatimonadaceae|Gemmatimonadetes_bacterium_WY71	0	2.27936e-05	2.27936e-05	1.13968e-05	1.13968e-05	0	0	1.13968e-05	0	0	3.41904e-05	0
Bacteria|Gemmatimonadetes|unidentified_Gemmatimonadetes|Gemmatimonadales|Gemmatimonadaceae|unidentified_Gemmatimonadaceae|Gemmatimonas_sp_WX54	5.6984e-05	1.13968e-05	5.6984e-05	2.27936e-05	1.13968e-05	0	2.27936e-05	0	0	0	0	0
Bacteria|Gracilibacteria	2.27936e-05	1.13968e-05	0	0	0	0	2.27936e-05	3.41904e-05	2.27936e-05	0	0	0
Bacteria|Gracilibacteria|Candidatus_Peribacteria	1.13968e-05	1.13968e-05	0	0	0	0	0	0	2.27936e-05	0	0	0
Bacteria|Hydrogenedentes	0.000364697	0.000410284	0.000353301	0.000159555	0.000148158	5.6984e-05	3.41904e-05	0.000102571	4.55872e-05	6.83807e-05	0.000216539	0.000182349
Bacteria|Latescibacteria	0.00193745	0.00251869	0.00229075	0.00298596	0.0031911	0.00415983	0.00474106	0.0042624	0.00619985	0.0067583	0.00972146	0.00645058
Bacteria|Melainabacteria	7.97775e-05	0.000227936	0.000148158	0.000262126	0.000159555	0.000159555	0.000170952	0.000227936	0.000330507	0.000102571	0.000113968	0.000193745
Bacteria|Melainabacteria|unidentified_Melainabacteria	7.97775e-05	0.000193745	9.11743e-05	0.000182349	0.000136761	0.000113968	0.000170952	0.000227936	0.00028492	0.000102571	0.000102571	0.000159555
Bacteria|Melainabacteria|unidentified_Melainabacteria|Obscuribacterales	5.6984e-05	0.000193745	5.6984e-05	0.000159555	0.000136761	0.000102571	0.000159555	0.000216539	0.00028492	0.000102571	0.000102571	0.000159555
Bacteria|Melainabacteria|unidentified_Melainabacteria|unidentified_Melainabacteria	2.27936e-05	0	3.41904e-05	2.27936e-05	0	1.13968e-05	1.13968e-05	1.13968e-05	0	0	0	0
Bacteria|Melainabacteria|unidentified_Melainabacteria|unidentified_Melainabacteria|unidentified_Melainabacteria	2.27936e-05	0	3.41904e-05	2.27936e-05	0	1.13968e-05	1.13968e-05	1.13968e-05	0	0	0	0
Bacteria|Melainabacteria|unidentified_Melainabacteria|unidentified_Melainabacteria|unidentified_Melainabacteria|unidentified_Melainabacteria	2.27936e-05	0	3.41904e-05	2.27936e-05	0	1.13968e-05	1.13968e-05	1.13968e-05	0	0	0	0
Bacteria|Melainabacteria|unidentified_Melainabacteria|unidentified_Melainabacteria|unidentified_Melainabacteria|unidentified_Melainabacteria|Vampirovibrio_chlorellavorus	2.27936e-05	0	3.41904e-05	2.27936e-05	0	1.13968e-05	1.13968e-05	1.13968e-05	0	0	0	0
Bacteria|Nitrospirae	0.00573259	0.00519694	0.00469548	0.00920861	0.00570979	0.00442195	0.00902626	0.00778401	0.0071116	0.0067583	0.00895788	0.00231355
Bacteria|Nitrospirae|Nitrospira	0.00573259	0.00519694	0.00469548	0.00920861	0.00570979	0.00442195	0.00902626	0.00778401	0.0071116	0.0067583	0.00895788	0.00231355
Bacteria|Nitrospirae|Nitrospira|Nitrospirales	0.00573259	0.00519694	0.00469548	0.00920861	0.00570979	0.00442195	0.00902626	0.00778401	0.0071116	0.0067583	0.00895788	0.00231355
Bacteria|Nitrospirae|Nitrospira|Nitrospirales|Nitrospiraceae	0.00573259	0.00519694	0.00469548	0.00920861	0.00570979	0.00442195	0.00902626	0.00778401	0.0071116	0.0067583	0.00895788	0.00231355
Bacteria|Nitrospirae|Nitrospira|Nitrospirales|Nitrospiraceae|unidentified_Nitrospiraceae	0.00402307	0.00374954	0.00349881	0.00700903	0.00418262	0.00303155	0.00705461	0.00607449	0.00565281	0.00468408	0.00637081	0.000980124
Bacteria|Nitrospirae|Nitrospira|Nitrospirales|Nitrospiraceae|unidentified_Nitrospiraceae|Nitrospira_japonica	0.00362418	0.00335066	0.00307713	0.00672411	0.00398888	0.00286059	0.00679249	0.00583516	0.00552744	0.00434218	0.00612008	0.000547046
Bacteria|Nitrospirae|Nitrospira|Nitrospirales|Nitrospiraceae|unidentified_Nitrospiraceae|Nitrospira_sp	0.000159555	0.000113968	4.55872e-05	0.000102571	4.55872e-05	5.6984e-05	0.000182349	0.000125365	4.55872e-05	0.000148158	0.000136761	0.000250729
Bacteria|Parcubacteria	0.000193745	0.000250729	0.000170952	4.55872e-05	2.27936e-05	0.000148158	9.11743e-05	5.6984e-05	4.55872e-05	2.27936e-05	4.55872e-05	7.97775e-05
Bacteria|Planctomycetes	0.0405156	0.0367319	0.0366521	0.0482768	0.0358771	0.054716	0.0530635	0.0413931	0.0454732	0.0477867	0.0438435	0.0549325
Bacteria|Planctomycetes|Phycisphaerae	0.0106218	0.0114424	0.0120236	0.0186224	0.0160923	0.0273865	0.0278196	0.0187819	0.0258137	0.0178018	0.0155566	0.0217109
Bacteria|Planctomycetes|Phycisphaerae|Phycisphaerales	0.00197164	0.00309993	0.00295177	0.00208561	0.00221098	0.00422821	0.00262126	0.00216539	0.00185768	0.00327088	0.00186907	0.00464989
Bacteria|Planctomycetes|Phycisphaerae|Phycisphaerales|Phycisphaeraceae	0.00197164	0.00309993	0.00294037	0.00207422	0.00221098	0.00421681	0.00262126	0.00216539	0.00185768	0.00327088	0.00184628	0.00464989
Bacteria|Planctomycetes|Phycisphaerae|Tepidisphaerales	0.00812591	0.00785239	0.00859318	0.0164	0.0137559	0.0229531	0.0251185	0.0164456	0.0238421	0.0137901	0.0127758	0.0159669
Bacteria|Planctomycetes|Phycisphaerae|Tepidisphaerales|Tepidisphaeraceae	0	2.27936e-05	2.27936e-05	4.55872e-05	2.27936e-05	1.13968e-05	2.27936e-05	3.41904e-05	6.83807e-05	0	4.55872e-05	1.13968e-05
Bacteria|Planctomycetes|Phycisphaerae|Tepidisphaerales|Tepidisphaeraceae|Tepidisphaera	0	2.27936e-05	2.27936e-05	4.55872e-05	2.27936e-05	1.13968e-05	2.27936e-05	3.41904e-05	6.83807e-05	0	4.55872e-05	1.13968e-05
Bacteria|Planctomycetes|Planctomycetacia	0.0216311	0.0178132	0.0179385	0.0211866	0.0133456	0.0187021	0.0174371	0.015625	0.0108953	0.0175283	0.0139041	0.0188617
Bacteria|Planctomycetes|Planctomycetacia|Planctomycetales	0.00156136	0.00242752	0.00206282	0.00153857	0.0010827	0.0017779	0.0017779	0.001436	0.00184628	0.00147019	0.00133342	0.000991521
Bacteria|Planctomycetes|Planctomycetacia|Planctomycetales|unidentified_Planctomycetales	0.000182349	0.000262126	0.000205142	0.000262126	0.000193745	0.000193745	0.000239333	0.000193745	0.000182349	0.000113968	0.000170952	0.000125365
Bacteria|Planctomycetes|Planctomycetacia|Planctomycetales|unidentified_Planctomycetales|Planctomicrobium	6.83807e-05	7.97775e-05	3.41904e-05	0.000136761	7.97775e-05	0.000102571	4.55872e-05	3.41904e-05	0	5.6984e-05	3.41904e-05	1.13968e-05
Bacteria|Planctomycetes|Planctomycetacia|Planctomycetales|unidentified_Planctomycetales|Planctopirus	3.41904e-05	1.13968e-05	3.41904e-05	3.41904e-05	0	0	3.41904e-05	3.41904e-05	3.41904e-05	1.13968e-05	3.41904e-05	0
Bacteria|Planctomycetes|Planctomycetacia|Planctomycetales|unidentified_Planctomycetales|Schlesneria	0	0	0	5.6984e-05	3.41904e-05	0	3.41904e-05	4.55872e-05	4.55872e-05	2.27936e-05	5.6984e-05	0.000102571
Bacteria|Planctomycetes|Planctomycetacia|Planctomycetales|unidentified_Planctomycetales|unidentified_Planctomycetales	1.13968e-05	2.27936e-05	2.27936e-05	1.13968e-05	3.41904e-05	2.27936e-05	7.97775e-05	3.41904e-05	3.41904e-05	2.27936e-05	4.55872e-05	0
Bacteria|Planctomycetes|Planctomycetacia|Planctomycetales|unidentified_Planctomycetales|unidentified_Planctomycetales|Planctomyces_sp_SCGC_AG-212-M04	1.13968e-05	2.27936e-05	2.27936e-05	1.13968e-05	3.41904e-05	2.27936e-05	7.97775e-05	3.41904e-05	3.41904e-05	2.27936e-05	4.55872e-05	0
Bacteria|Planctomycetes|Planctomycetacia|unidentified_Planctomycetacia	0.0133798	0.00917442	0.00982403	0.0146905	0.00867296	0.0117615	0.0118982	0.0107586	0.00721417	0.0105648	0.00893508	0.0132317
Bacteria|Planctomycetes|Planctomycetacia|unidentified_Planctomycetacia|Gemmataceae	0.00596052	0.00379513	0.00387491	0.00721417	0.00431938	0.00580097	0.00575538	0.00564141	0.00382932	0.0053337	0.00457011	0.00792077
Bacteria|Planctomycetes|Planctomycetacia|unidentified_Planctomycetacia|Gemmataceae|Fimbriiglobus	0.000125365	0.000102571	0.000182349	0.000102571	0.000102571	0.000136761	9.11743e-05	7.97775e-05	0	5.6984e-05	6.83807e-05	5.6984e-05
Bacteria|Planctomycetes|Planctomycetacia|unidentified_Planctomycetacia|Gemmataceae|Gemmata	0.00183488	0.0010713	0.00119666	0.00149298	0.000900346	0.000991521	0.00124225	0.00135622	0.000387491	0.00116247	0.000911743	0.001436
Bacteria|Planctomycetes|Planctomycetacia|unidentified_Planctomycetacia|Gemmataceae|Gemmata|Gemmata_sp_Fl1-1	0.000102571	9.11743e-05	9.11743e-05	7.97775e-05	6.83807e-05	6.83807e-05	0.000102571	7.97775e-05	0	6.83807e-05	2.27936e-05	6.83807e-05
Bacteria|Planctomycetes|Planctomycetacia|unidentified_Planctomycetacia|Gemmataceae|Zavarzinella	0.000148158	0.000205142	0.000136761	0.000227936	0.000125365	0.000159555	0.000307713	0.000205142	0.000159555	0.00031911	0.000227936	0.000398888
Bacteria|Planctomycetes|Planctomycetacia|unidentified_Planctomycetacia|Gemmataceae|unidentified_Gemmataceae	1.13968e-05	0	0	0	0	0	1.13968e-05	0	0	0	2.27936e-05	0
Bacteria|Planctomycetes|Planctomycetacia|unidentified_Planctomycetacia|Gemmataceae|unidentified_Gemmataceae|planctomycete_WY69	1.13968e-05	0	0	0	0	0	1.13968e-05	0	0	0	2.27936e-05	0
Bacteria|Planctomycetes|Planctomycetacia|unidentified_Planctomycetacia|Isosphaeraceae	0.00063822	0.000410284	0.000353301	0.000512856	0.00028492	0.000273523	0.000296317	0.000205142	0.000353301	0.000113968	0.000262126	0.000159555
Bacteria|Planctomycetes|Planctomycetacia|unidentified_Planctomycetacia|Isosphaeraceae|Singulisphaera	0.000102571	1.13968e-05	1.13968e-05	6.83807e-05	5.6984e-05	0.000102571	6.83807e-05	2.27936e-05	3.41904e-05	1.13968e-05	6.83807e-05	2.27936e-05
Bacteria|Planctomycetes|Planctomycetacia|unidentified_Planctomycetacia|unidentified_Planctomycetacia	0.00678109	0.004969	0.00559582	0.00696344	0.00406865	0.005687	0.00584655	0.00491202	0.00303155	0.00511716	0.00410284	0.00515135
Bacteria|Planctomycetes|Planctomycetacia|unidentified_Planctomycetacia|unidentified_Planctomycetacia|Blastopirellula	0.000239333	0.000273523	0.000296317	0.000102571	4.55872e-05	4.55872e-05	0.000170952	4.55872e-05	0.000136761	4.55872e-05	0.000113968	9.11743e-05
Bacteria|Planctomycetes|Planctomycetacia|unidentified_Planctomycetacia|unidentified_Planctomycetacia|Pirellula	0.00506018	0.00337345	0.00449034	0.005687	0.00325948	0.00472967	0.00492341	0.00415983	0.00268964	0.00431938	0.00377234	0.00447894
Bacteria|Planctomycetes|Planctomycetacia|unidentified_Planctomycetacia|unidentified_Planctomycetacia|Pirellula|Pasteuria_sp_LX5	0.000136761	3.41904e-05	0.000102571	0.00028492	9.11743e-05	0.000239333	0.000170952	0.000205142	0.000170952	0.000250729	0.00031911	0.000205142
Bacteria|Planctomycetes|Planctomycetacia|unidentified_Planctomycetacia|unidentified_Planctomycetacia|Rhodopirellula	0.000159555	0.000205142	0.000102571	0.000262126	0.000125365	0.000170952	0.000136761	0.000216539	7.97775e-05	0.000159555	9.11743e-05	0.000193745
Bacteria|Planctomycetes|Planctomycetacia|unidentified_Planctomycetacia|unidentified_Planctomycetacia|unidentified_Planctomycetacia	0.000820569	0.000717998	0.000467268	0.000672411	0.000455872	0.000490062	0.000558443	0.000387491	0	0.000398888	2.27936e-05	0.000330507
Bacteria|Planctomycetes|Planctomycetacia|unidentified_Planctomycetacia|unidentified_Planctomycetacia|unidentified_Planctomycetacia|Planctomycetaceae_bacterium_LX124	0.000786379	0.000683807	0.000398888	0.00063822	0.000421681	0.000467268	0.000490062	0.000376094	0	0.000376094	2.27936e-05	0.000330507
Bacteria|Planctomycetes|Planctomycetacia|unidentified_Planctomycetacia|unidentified_Planctomycetacia|unidentified_Planctomycetacia|planctomycete_DDSe3021	1.13968e-05	1.13968e-05	3.41904e-05	1.13968e-05	2.27936e-05	0	2.27936e-05	0	0	0	0	0
Bacteria|Planctomycetes|Planctomycetacia|unidentified_Planctomycetacia|unidentified_Planctomycetacia|unidentified_Planctomycetacia|planctomycete_str_292	2.27936e-05	2.27936e-05	3.41904e-05	2.27936e-05	1.13968e-05	2.27936e-05	4.55872e-05	1.13968e-05	0	2.27936e-05	0	0
Bacteria|Planctomycetes|unidentified_Planctomycetes	9.11743e-05	3.41904e-05	5.6984e-05	0.000193745	7.97775e-05	0.000113968	1.13968e-05	4.55872e-05	3.41904e-05	0.000239333	0.000205142	0.000262126
Bacteria|Planctomycetes|unidentified_Planctomycetes|unidentified_Planctomycetes	9.11743e-05	3.41904e-05	5.6984e-05	0.000193745	7.97775e-05	0.000113968	1.13968e-05	4.55872e-05	3.41904e-05	0.000239333	0.000205142	0.000262126
Bacteria|Planctomycetes|unidentified_Planctomycetes|unidentified_Planctomycetes|unidentified_Planctomycetes	9.11743e-05	3.41904e-05	5.6984e-05	0.000193745	7.97775e-05	0.000113968	1.13968e-05	4.55872e-05	3.41904e-05	0.000239333	0.000205142	0.000262126
Bacteria|Planctomycetes|unidentified_Planctomycetes|unidentified_Planctomycetes|unidentified_Planctomycetes|unidentified_Planctomycetes	9.11743e-05	3.41904e-05	5.6984e-05	0.000193745	7.97775e-05	0.000113968	1.13968e-05	4.55872e-05	3.41904e-05	0.000239333	0.000205142	0.000262126
Bacteria|Planctomycetes|unidentified_Planctomycetes|unidentified_Planctomycetes|unidentified_Planctomycetes|unidentified_Planctomycetes|planctomycete_A-2	9.11743e-05	3.41904e-05	5.6984e-05	0.000193745	7.97775e-05	0.000113968	1.13968e-05	4.55872e-05	3.41904e-05	0.000239333	0.000205142	0.000262126
Bacteria|Proteobacteria	0.301217	0.327316	0.334302	0.311919	0.263482	0.357802	0.291085	0.325663	0.350941	0.280635	0.312272	0.249795
Bacteria|Proteobacteria|Alphaproteobacteria	0.101181	0.153492	0.164832	0.0983999	0.125969	0.182668	0.1392	0.159886	0.164912	0.120874	0.119757	0.0939551
Bacteria|Proteobacteria|Alphaproteobacteria|Caulobacterales	0.00382932	0.00598332	0.00730534	0.00508297	0.00684947	0.0106902	0.00609728	0.0060403	0.00599471	0.00418262	0.00454732	0.00295177
Bacteria|Proteobacteria|Alphaproteobacteria|Caulobacterales|Caulobacteraceae	0.00256428	0.00362418	0.0049576	0.00349881	0.00478665	0.00723696	0.00515135	0.00534509	0.00525392	0.0024845	0.00226796	0.00172092
Bacteria|Proteobacteria|Alphaproteobacteria|Caulobacterales|Caulobacteraceae|Asticcacaulis	0	0	0	1.13968e-05	0	4.55872e-05	0	4.55872e-05	4.55872e-05	5.6984e-05	3.41904e-05	0
Bacteria|Proteobacteria|Alphaproteobacteria|Caulobacterales|Caulobacteraceae|Brevundimonas	0.00129923	0.00109409	0.00151577	0.00133342	0.00200584	0.00278082	0.00210841	0.00260987	0.00255288	0.00101431	0.000626823	0.000900346
Bacteria|Proteobacteria|Alphaproteobacteria|Caulobacterales|Caulobacteraceae|Brevundimonas|Brevundimonas_bullata	0.000102571	6.83807e-05	5.6984e-05	0.000205142	0.000478665	0.00031911	0.000205142	0.000341904	0.000524252	0.000205142	0.000113968	0.000148158
Bacteria|Proteobacteria|Alphaproteobacteria|Caulobacterales|Caulobacteraceae|Brevundimonas|Brevundimonas_vesicularis	4.55872e-05	5.6984e-05	0.000148158	6.83807e-05	0.000125365	0.000216539	0.000330507	0.000547046	0.00031911	0.000421681	5.6984e-05	3.41904e-05
Bacteria|Proteobacteria|Alphaproteobacteria|Caulobacterales|Caulobacteraceae|Caulobacter	7.97775e-05	0.000239333	0.000387491	0.000307713	0.000387491	0.000512856	0.00031911	0.000410284	0.00031911	0.000227936	0.000170952	0.000102571
Bacteria|Proteobacteria|Alphaproteobacteria|Caulobacterales|Caulobacteraceae|Caulobacter|Caulobacter_fusiformis	3.41904e-05	2.27936e-05	0.000148158	5.6984e-05	0.000148158	0.000136761	0.000136761	0.000125365	0.000113968	7.97775e-05	5.6984e-05	4.55872e-05
Bacteria|Proteobacteria|Alphaproteobacteria|Caulobacterales|Caulobacteraceae|Phenylobacterium	0.000410284	0.000809172	0.00111689	0.000820569	0.0010827	0.00174371	0.00140181	0.00101431	0.00103711	0.000501459	0.000501459	0.000273523
Bacteria|Proteobacteria|Alphaproteobacteria|Caulobacterales|Hyphomonadaceae	0.00126504	0.00233634	0.00233634	0.00158415	0.00206282	0.00345323	0.000945934	0.000695204	0.000740791	0.00169812	0.00227936	0.00123085
Bacteria|Proteobacteria|Alphaproteobacteria|Caulobacterales|Hyphomonadaceae|Hirschia	0.00100292	0.00115108	0.00101431	0.000980124	0.00116247	0.0017779	0.000125365	0.000102571	0.000205142	0.000376094	0.000353301	0.000398888
Bacteria|Proteobacteria|Alphaproteobacteria|Caulobacterales|Hyphomonadaceae|unidentified_Hyphomonadaceae	0.000113968	0.000102571	7.97775e-05	0.000102571	7.97775e-05	5.6984e-05	0	3.41904e-05	5.6984e-05	2.27936e-05	0.000205142	2.27936e-05
Bacteria|Proteobacteria|Alphaproteobacteria|Caulobacterales|Hyphomonadaceae|unidentified_Hyphomonadaceae|Alphaproteobacteria_bacterium_Ga0077535	2.27936e-05	0	0	5.6984e-05	2.27936e-05	2.27936e-05	0	3.41904e-05	0	2.27936e-05	1.13968e-05	1.13968e-05
Bacteria|Proteobacteria|Alphaproteobacteria|Caulobacterales|Hyphomonadaceae|unidentified_Hyphomonadaceae|Woodsholea_maritima	0	1.13968e-05	0	4.55872e-05	5.6984e-05	1.13968e-05	0	0	5.6984e-05	0	0.000193745	0
Bacteria|Proteobacteria|Alphaproteobacteria|Caulobacterales|Parvularculaceae	0	2.27936e-05	1.13968e-05	0	0	0	0	0	0	0	0	0
Bacteria|Proteobacteria|Alphaproteobacteria|Caulobacterales|Parvularculaceae|Amphiplicatus	0	2.27936e-05	1.13968e-05	0	0	0	0	0	0	0	0	0
Bacteria|Proteobacteria|Alphaproteobacteria|Holosporales	6.83807e-05	3.41904e-05	2.27936e-05	0.000159555	0.000125365	0.000170952	0.000148158	0.000113968	0.000136761	0.000102571	2.27936e-05	0.000102571
Bacteria|Proteobacteria|Alphaproteobacteria|Holosporales|Holosporaceae	6.83807e-05	3.41904e-05	2.27936e-05	0.000159555	0.000125365	0.000170952	0.000148158	0.000113968	0.000136761	0.000102571	2.27936e-05	0.000102571
Bacteria|Proteobacteria|Alphaproteobacteria|Micropepsales	0.000307713	0.000307713	0.000296317	0.000387491	0.000398888	0.000934537	0.00028492	0.000227936	0.000227936	0.000170952	0.000227936	0.000159555
Bacteria|Proteobacteria|Alphaproteobacteria|Micropepsales|Micropepsaceae	0.000307713	0.000307713	0.000296317	0.000387491	0.000398888	0.000934537	0.00028492	0.000227936	0.000227936	0.000170952	0.000227936	0.000159555
Bacteria|Proteobacteria|Alphaproteobacteria|Rhizobiales	0.0298368	0.0439916	0.0435699	0.0278652	0.0318654	0.0434104	0.0294151	0.0316261	0.031854	0.0347032	0.0304636	0.0237851
Bacteria|Proteobacteria|Alphaproteobacteria|Rhizobiales|Beijerinckiaceae	0.000353301	0.00115108	0.00100292	0.000740791	0.00088895	0.000866156	0.00103711	0.00137901	0.000945934	0.00174371	0.00119666	0.00109409
Bacteria|Proteobacteria|Alphaproteobacteria|Rhizobiales|Beijerinckiaceae|Bosea	0.000125365	0.000136761	0.000148158	0.000239333	0.000296317	0.00028492	0.000216539	0.000410284	0.000227936	0.000478665	0.000159555	0.000239333
Bacteria|Proteobacteria|Alphaproteobacteria|Rhizobiales|Beijerinckiaceae|Methylobacterium	0	0	0	0	6.83807e-05	3.41904e-05	5.6984e-05	3.41904e-05	4.55872e-05	9.11743e-05	3.41904e-05	2.27936e-05
Bacteria|Proteobacteria|Alphaproteobacteria|Rhizobiales|Beijerinckiaceae|Methylorosula	0	6.83807e-05	0	0	0	0	1.13968e-05	2.27936e-05	0	2.27936e-05	0	9.11743e-05
Bacteria|Proteobacteria|Alphaproteobacteria|Rhizobiales|Beijerinckiaceae|Microvirga	0.000205142	0.000797775	0.000752188	0.000273523	0.00028492	0.000376094	0.000592633	0.00056984	0.000433078	0.000968727	0.000911743	0.00056984
Bacteria|Proteobacteria|Alphaproteobacteria|Rhizobiales|Beijerinckiaceae|Microvirga|Microvirga_vignae	0.000148158	0.000581236	0.000535649	7.97775e-05	0.000148158	0.000182349	0.00031911	0.00028492	0.000307713	0.000683807	0.000672411	0.00031911
Bacteria|Proteobacteria|Alphaproteobacteria|Rhizobiales|Beijerinckiaceae|Psychroglaciecola	1.13968e-05	9.11743e-05	4.55872e-05	4.55872e-05	4.55872e-05	4.55872e-05	1.13968e-05	6.83807e-05	9.11743e-05	5.6984e-05	3.41904e-05	0.000148158
Bacteria|Proteobacteria|Alphaproteobacteria|Rhizobiales|Hyphomicrobiaceae	0.00265545	0.00631382	0.00547046	0.0028264	0.00321389	0.00430799	0.00314551	0.00347602	0.00362418	0.00466129	0.00479805	0.00264406
Bacteria|Proteobacteria|Alphaproteobacteria|Rhizobiales|Hyphomicrobiaceae|Filomicrobium	1.13968e-05	1.13968e-05	2.27936e-05	4.55872e-05	2.27936e-05	0	1.13968e-05	3.41904e-05	3.41904e-05	2.27936e-05	2.27936e-05	1.13968e-05
Bacteria|Proteobacteria|Alphaproteobacteria|Rhizobiales|Hyphomicrobiaceae|Hyphomicrobium	0.00100292	0.00157276	0.00136761	0.00134482	0.00132203	0.00174371	0.00124225	0.00165253	0.001436	0.00185768	0.00137901	0.00133342
Bacteria|Proteobacteria|Alphaproteobacteria|Rhizobiales|Hyphomicrobiaceae|Pedomicrobium	0.00154996	0.00436497	0.00353301	0.00137901	0.0017779	0.0024845	0.00154996	0.00150438	0.00188047	0.00265545	0.00321389	0.00125365
Bacteria|Proteobacteria|Alphaproteobacteria|Rhizobiales|Rhizobiaceae	0.00205142	0.00418262	0.0042624	0.00348742	0.00329367	0.00594912	0.00408005	0.00360139	0.00360139	0.00255288	0.00186907	0.00223377
Bacteria|Proteobacteria|Alphaproteobacteria|Rhizobiales|Rhizobiaceae|Aliihoeflea	6.83807e-05	0.000136761	0.000159555	0.00060403	0.000216539	0.000490062	0.000102571	0.000102571	0.000125365	5.6984e-05	0.000125365	0.000148158
Bacteria|Proteobacteria|Alphaproteobacteria|Rhizobiales|Rhizobiaceae|Chelativorans	0.000205142	0.00063822	0.000661014	2.27936e-05	4.55872e-05	7.97775e-05	0	5.6984e-05	4.55872e-05	0	4.55872e-05	1.13968e-05
Bacteria|Proteobacteria|Alphaproteobacteria|Rhizobiales|Rhizobiaceae|Chelativorans|Chelativorans_sp_BNC1	0.000205142	0.00063822	0.000661014	2.27936e-05	4.55872e-05	7.97775e-05	0	5.6984e-05	4.55872e-05	0	4.55872e-05	1.13968e-05
Bacteria|Proteobacteria|Alphaproteobacteria|Rhizobiales|Rhizobiaceae|Ensifer	1.13968e-05	2.27936e-05	0	3.41904e-05	3.41904e-05	0	1.13968e-05	3.41904e-05	0	3.41904e-05	0	5.6984e-05
Bacteria|Proteobacteria|Alphaproteobacteria|Rhizobiales|Rhizobiaceae|Mesorhizobium	0.000547046	0.000934537	0.000752188	0.00056984	0.000581236	0.00100292	0.000478665	0.000353301	0.000170952	0.000501459	0.000364697	0.000398888
Bacteria|Proteobacteria|Alphaproteobacteria|Rhizobiales|Rhizobiaceae|Mesorhizobium|BTEX-degrading_bacterium_enrichment_culture	4.55872e-05	0.000227936	0.000148158	4.55872e-05	0.000205142	0.000341904	3.41904e-05	4.55872e-05	2.27936e-05	3.41904e-05	4.55872e-05	1.13968e-05
Bacteria|Proteobacteria|Alphaproteobacteria|Rhizobiales|Rhizobiaceae|Neorhizobium	0.000113968	0.000364697	0.000262126	0.000227936	0.000547046	0.00101431	0.00135622	0.00121946	0.00168673	0.000262126	0.000239333	9.11743e-05
Bacteria|Proteobacteria|Alphaproteobacteria|Rhizobiales|Rhizobiaceae|Neorhizobium|Neorhizobium_galegae	0.000113968	0.000364697	0.000262126	0.000227936	0.000547046	0.00101431	0.00135622	0.00121946	0.00168673	0.000262126	0.000239333	9.11743e-05
Bacteria|Proteobacteria|Alphaproteobacteria|Rhizobiales|Rhizobiaceae|Ochrobactrum	1.13968e-05	2.27936e-05	1.13968e-05	4.55872e-05	7.97775e-05	0.000170952	6.83807e-05	4.55872e-05	9.11743e-05	0	0.000113968	3.41904e-05
Bacteria|Proteobacteria|Alphaproteobacteria|Rhizobiales|Rhizobiaceae|Ochrobactrum|Ochrobactrum_pseudogrignonense	1.13968e-05	2.27936e-05	1.13968e-05	4.55872e-05	7.97775e-05	0.000170952	6.83807e-05	4.55872e-05	9.11743e-05	0	0.000113968	3.41904e-05
Bacteria|Proteobacteria|Alphaproteobacteria|Rhizobiales|Rhizobiaceae|Phyllobacterium	0.000159555	0.000227936	0.000262126	0.000649617	0.00031911	0.000547046	0.000444475	0.000341904	0.000490062	0.000376094	0.000193745	0.00031911
Bacteria|Proteobacteria|Alphaproteobacteria|Rhizobiales|Rhizobiaceae|unidentified_Rhizobiaceae	0.000227936	0.000364697	0.000353301	0.000592633	0.000410284	0.000683807	0.000672411	0.000752188	0.000376094	0.000433078	0.000262126	0.000330507
Bacteria|Proteobacteria|Alphaproteobacteria|Rhizobiales|Rhizobiaceae|unidentified_Rhizobiaceae|Pararhizobium_giardinii	0.000159555	0.000205142	0.000148158	0.000410284	0.000182349	0.000364697	0.000490062	0.000512856	0.000148158	0.000341904	0.000159555	0.00028492
Bacteria|Proteobacteria|Alphaproteobacteria|Rhizobiales|Rhizobiaceae|unidentified_Rhizobiaceae|Rhizobium_rhizosphaerae	0	0	2.27936e-05	0	0	2.27936e-05	0	3.41904e-05	1.13968e-05	4.55872e-05	2.27936e-05	2.27936e-05
Bacteria|Proteobacteria|Alphaproteobacteria|Rhizobiales|Rhodobiaceae	1.13968e-05	5.6984e-05	3.41904e-05	1.13968e-05	0	0	0	0	0	0	0	0
Bacteria|Proteobacteria|Alphaproteobacteria|Rhizobiales|Rhodobiaceae|Tepidamorphus	1.13968e-05	5.6984e-05	3.41904e-05	1.13968e-05	0	0	0	0	0	0	0	0
Bacteria|Proteobacteria|Alphaproteobacteria|Rhizobiales|Xanthobacteraceae	0.0107814	0.0126162	0.0131747	0.00906045	0.0115791	0.0124225	0.00912883	0.00983543	0.0112258	0.0106674	0.0109067	0.00721417
Bacteria|Proteobacteria|Alphaproteobacteria|Rhizobiales|Xanthobacteraceae|Pseudolabrys	0.000387491	0.000512856	0.000524252	0.000364697	0.000786379	0.000558443	0.000376094	0.000490062	0.000809172	0.000227936	0.000307713	0.000182349
Bacteria|Proteobacteria|Alphaproteobacteria|Rhizobiales|Xanthobacteraceae|Rhodoplanes	0.000113968	0.000250729	0.000262126	0.000250729	0.000478665	0.000512856	0.000376094	0.00028492	0.000467268	0.000296317	0.000330507	0.000113968
Bacteria|Proteobacteria|Alphaproteobacteria|Rhizobiales|unidentified_Rhizobiales	0.00712299	0.011488	0.0112372	0.00430799	0.00581236	0.0105762	0.00552744	0.00565281	0.00527671	0.00681528	0.00539068	0.0035444
Bacteria|Proteobacteria|Alphaproteobacteria|Rhizobiales|unidentified_Rhizobiales|Alsobacter	0	0	0	0	0	0	0	0	1.13968e-05	1.13968e-05	0	0
Bacteria|Proteobacteria|Alphaproteobacteria|Rhizobiales|unidentified_Rhizobiales|Arsenicitalea	0.000170952	0.000398888	0.000444475	0.000170952	0.000170952	0.000364697	0.000376094	0.00028492	0.000182349	0.000216539	0.000159555	0.000125365
Bacteria|Proteobacteria|Alphaproteobacteria|Rhizobiales|unidentified_Rhizobiales|Bauldia	0.000444475	0.000854759	0.00109409	0.000467268	0.000535649	0.00063822	0.000239333	0.000330507	0.000307713	0.000820569	0.000444475	0.000250729
Bacteria|Proteobacteria|Alphaproteobacteria|Rhizobiales|unidentified_Rhizobiales|Devosia	0.00028492	0.00199444	0.00173231	0.000717998	0.00194885	0.00388631	0.00174371	0.00192606	0.0017665	0.00160695	0.00127644	0.000455872
Bacteria|Proteobacteria|Alphaproteobacteria|Rhizobiales|unidentified_Rhizobiales|Kaistia	0	0	0	0	1.13968e-05	4.55872e-05	0	1.13968e-05	2.27936e-05	6.83807e-05	0.000170952	0
Bacteria|Proteobacteria|Alphaproteobacteria|Rhizobiales|unidentified_Rhizobiales|Labrys	0.00101431	0.000695204	0.000786379	0.000786379	0.000649617	0.000717998	0.00063822	0.000490062	0.000831966	0.000581236	0.000524252	0.00102571
Bacteria|Proteobacteria|Alphaproteobacteria|Rhizobiales|unidentified_Rhizobiales|Methyloceanibacter	0.000296317	0.000740791	0.000866156	3.41904e-05	6.83807e-05	0.000307713	0.000102571	7.97775e-05	5.6984e-05	0.000170952	7.97775e-05	3.41904e-05
Bacteria|Proteobacteria|Alphaproteobacteria|Rhizobiales|unidentified_Rhizobiales|Nordella	0.000239333	0.00190326	0.0014246	0.000478665	0.00139041	0.00309993	0.00160695	0.00164114	0.00144739	0.00215399	0.0017893	0.000900346
Bacteria|Proteobacteria|Alphaproteobacteria|Rhizobiales|unidentified_Rhizobiales|Pelagibacterium	2.27936e-05	3.41904e-05	4.55872e-05	0.00088895	0.000250729	0.000148158	0	0	0	0	0	0
Bacteria|Proteobacteria|Alphaproteobacteria|Rhizobiales|unidentified_Rhizobiales|Rhodomicrobium	0.00417123	0.0042738	0.00409145	0.000512856	0.000490062	0.000490062	0.000501459	0.000581236	0.000467268	0.000433078	0.000410284	0.000102571
Bacteria|Proteobacteria|Alphaproteobacteria|Rhizobiales|unidentified_Rhizobiales|unidentified_Rhizobiales	0.000410284	0.000501459	0.000615427	0.000205142	0.000227936	0.000843363	0.000216539	0.000250729	0.000182349	0.000717998	0.000535649	0.000615427
Bacteria|Proteobacteria|Alphaproteobacteria|Rhizobiales|unidentified_Rhizobiales|unidentified_Rhizobiales|Methyloceanibacter_sp	6.83807e-05	5.6984e-05	0.000148158	0	0	0	0	1.13968e-05	0	0	0	0
Bacteria|Proteobacteria|Alphaproteobacteria|Rhizobiales|unidentified_Rhizobiales|unidentified_Rhizobiales|Ochrobactrum_sp_enrichment_culture_clone_VanCtr75	2.27936e-05	0	0	0	0	2.27936e-05	0	1.13968e-05	0	0.000193745	4.55872e-05	0.000227936
Bacteria|Proteobacteria|Alphaproteobacteria|Rhizobiales|unidentified_Rhizobiales|unidentified_Rhizobiales|Rhizobiales_bacterium_GB3	3.41904e-05	0.000159555	0.000113968	6.83807e-05	6.83807e-05	0.000398888	9.11743e-05	0.000136761	7.97775e-05	0.000205142	0.000182349	9.11743e-05
Bacteria|Proteobacteria|Alphaproteobacteria|Rhizobiales|unidentified_Rhizobiales|unidentified_Rhizobiales|alpha_proteobacterium_A0839	0	9.11743e-05	1.13968e-05	0	9.11743e-05	0.000341904	0	0	4.55872e-05	2.27936e-05	4.55872e-05	1.13968e-05
Bacteria|Proteobacteria|Alphaproteobacteria|Rhizobiales|unidentified_Rhizobiales|unidentified_Rhizobiales|alpha_proteobacterium_LS7-MT	0.00028492	0.000113968	0.000216539	0.000113968	5.6984e-05	0	9.11743e-05	9.11743e-05	5.6984e-05	0.000239333	0.000250729	0.000273523
Bacteria|Proteobacteria|Alphaproteobacteria|Rhizobiales|unidentified_Rhizobiales|unidentified_Rhizobiales|bacterium_A52C2	0	2.27936e-05	4.55872e-05	0	0	3.41904e-05	0	0	0	2.27936e-05	1.13968e-05	0
Bacteria|Proteobacteria|Alphaproteobacteria|Rhodobacterales	0.000740791	0.00102571	0.000945934	0.00120806	0.000866156	0.00117387	0.0014246	0.00256428	0.00162974	0.000854759	0.000820569	0.000524252
Bacteria|Proteobacteria|Alphaproteobacteria|Rhodobacterales|Rhodobacteraceae	0.000740791	0.00102571	0.000945934	0.00120806	0.000866156	0.00117387	0.0014246	0.00256428	0.00162974	0.000854759	0.000820569	0.000524252
Bacteria|Proteobacteria|Alphaproteobacteria|Rhodobacterales|Rhodobacteraceae|Amaricoccus	0	6.83807e-05	5.6984e-05	2.27936e-05	2.27936e-05	0.000102571	1.13968e-05	3.41904e-05	0	7.97775e-05	5.6984e-05	1.13968e-05
Bacteria|Proteobacteria|Alphaproteobacteria|Rhodobacterales|Rhodobacteraceae|Paracoccus	0.000193745	0.000273523	0.00031911	0.0010599	0.000547046	0.000547046	0.000900346	0.00185768	0.00115108	0.000193745	0.000273523	0.000182349
Bacteria|Proteobacteria|Alphaproteobacteria|Rhodobacterales|Rhodobacteraceae|Rubellimicrobium	0.000524252	0.000410284	0.000273523	5.6984e-05	1.13968e-05	6.83807e-05	0.000159555	0.000296317	0.00028492	0.000262126	0.000216539	0.000262126
Bacteria|Proteobacteria|Alphaproteobacteria|Rhodospirillales	0.000626823	0.00129923	0.0010599	0.000695204	0.000490062	0.00092314	0.000626823	0.000877553	0.00060403	0.000695204	0.000615427	0.00028492
Bacteria|Proteobacteria|Alphaproteobacteria|Rhodospirillales|Rhodospirillaceae	0.000113968	0.000113968	0.000159555	0.000125365	7.97775e-05	0.000364697	0.000125365	0.000239333	0.000216539	7.97775e-05	5.6984e-05	7.97775e-05
Bacteria|Proteobacteria|Alphaproteobacteria|Rhodospirillales|unidentified_Rhodospirillales	0.000296317	0.000786379	0.000455872	0.000433078	0.000307713	0.000398888	0.000376094	0.000558443	0.000273523	0.000581236	0.000535649	0.000125365
Bacteria|Proteobacteria|Alphaproteobacteria|Rhodospirillales|unidentified_Rhodospirillales|Defluviicoccus	0.000296317	0.000786379	0.000455872	0.000433078	0.000307713	0.000398888	0.000376094	0.000558443	0.000273523	0.000581236	0.000535649	0.000125365
Bacteria|Proteobacteria|Alphaproteobacteria|Rickettsiales	7.97775e-05	0.000205142	7.97775e-05	2.27936e-05	0.000148158	0.000125365	5.6984e-05	5.6984e-05	0.000102571	1.13968e-05	3.41904e-05	1.13968e-05
Bacteria|Proteobacteria|Alphaproteobacteria|Rickettsiales|Rickettsiaceae	0	2.27936e-05	0	0	1.13968e-05	2.27936e-05	1.13968e-05	1.13968e-05	1.13968e-05	0	0	0
Bacteria|Proteobacteria|Alphaproteobacteria|Rickettsiales|Rickettsiaceae|Candidatus_Megaira	0	2.27936e-05	0	0	0	0	0	1.13968e-05	1.13968e-05	0	0	0
Bacteria|Proteobacteria|Alphaproteobacteria|Rickettsiales|unidentified_Rickettsiales	1.13968e-05	4.55872e-05	3.41904e-05	1.13968e-05	0.000102571	4.55872e-05	2.27936e-05	2.27936e-05	3.41904e-05	0	3.41904e-05	0
Bacteria|Proteobacteria|Alphaproteobacteria|Rickettsiales|unidentified_Rickettsiales|unidentified_Rickettsiales	1.13968e-05	4.55872e-05	3.41904e-05	1.13968e-05	0.000102571	4.55872e-05	2.27936e-05	2.27936e-05	3.41904e-05	0	3.41904e-05	0
Bacteria|Proteobacteria|Alphaproteobacteria|Sneathiellales	0.000159555	0.000193745	0.000193745	6.83807e-05	4.55872e-05	4.55872e-05	6.83807e-05	3.41904e-05	0.000102571	0	3.41904e-05	0
Bacteria|Proteobacteria|Alphaproteobacteria|Sneathiellales|Sneathiellaceae	0.000159555	0.000193745	0.000193745	6.83807e-05	4.55872e-05	4.55872e-05	6.83807e-05	3.41904e-05	0.000102571	0	3.41904e-05	0
Bacteria|Proteobacteria|Alphaproteobacteria|Sneathiellales|Sneathiellaceae|Ferrovibrio	0.000113968	0.000102571	2.27936e-05	4.55872e-05	2.27936e-05	3.41904e-05	6.83807e-05	1.13968e-05	7.97775e-05	0	3.41904e-05	0
Bacteria|Proteobacteria|Alphaproteobacteria|Sphingomonadales	0.025506	0.0446184	0.0515021	0.0313868	0.0539638	0.0842223	0.0699535	0.0863535	0.0876869	0.0471941	0.0477753	0.0450287
Bacteria|Proteobacteria|Alphaproteobacteria|Sphingomonadales|Sphingomonadaceae	0.025506	0.0446184	0.0515021	0.0313868	0.0539638	0.0842223	0.0699535	0.0863535	0.0876869	0.0471941	0.0477753	0.0450287
Bacteria|Proteobacteria|Alphaproteobacteria|Sphingomonadales|Sphingomonadaceae|Altererythrobacter	0.00969867	0.00902626	0.0101204	0.00572119	0.00643919	0.00752188	0.00600611	0.00771563	0.0063936	0.00451313	0.00351021	0.00352161
Bacteria|Proteobacteria|Alphaproteobacteria|Sphingomonadales|Sphingomonadaceae|Novosphingobium	0.000706601	0.000615427	0.000809172	0.00131063	0.00202863	0.00408005	0.00373815	0.00510576	0.00485503	0.00235914	0.00180069	0.00281501
Bacteria|Proteobacteria|Alphaproteobacteria|Sphingomonadales|Sphingomonadaceae|Sphingoaurantiacus	5.6984e-05	5.6984e-05	7.97775e-05	6.83807e-05	4.55872e-05	6.83807e-05	0.000170952	0.000136761	4.55872e-05	6.83807e-05	5.6984e-05	6.83807e-05
Bacteria|Proteobacteria|Alphaproteobacteria|Sphingomonadales|Sphingomonadaceae|Sphingobium	0	0	2.27936e-05	0.000136761	0.000148158	0.000250729	0.000239333	0.000205142	4.55872e-05	0.000159555	5.6984e-05	4.55872e-05
Bacteria|Proteobacteria|Alphaproteobacteria|Sphingomonadales|Sphingomonadaceae|Sphingobium|Sphingobium_chungbukense	0	0	0	0	0	0	0.000239333	0.000205142	4.55872e-05	0.000159555	3.41904e-05	4.55872e-05
Bacteria|Proteobacteria|Alphaproteobacteria|Sphingomonadales|Sphingomonadaceae|Sphingobium|Sphingobium_fuliginis	0	0	2.27936e-05	7.97775e-05	0.000136761	0.000250729	0	0	0	0	2.27936e-05	0
Bacteria|Proteobacteria|Alphaproteobacteria|Sphingomonadales|Sphingomonadaceae|Sphingomonas	0.0115222	0.0239675	0.0276372	0.0154427	0.0312272	0.0468294	0.0412906	0.0534623	0.0564255	0.0296772	0.0325492	0.0304864
Bacteria|Proteobacteria|Alphaproteobacteria|Sphingomonadales|Sphingomonadaceae|Sphingomonas|Sphingomonas_aerolata	0	0	3.41904e-05	0	1.13968e-05	1.13968e-05	0	7.97775e-05	2.27936e-05	0	0	0
Bacteria|Proteobacteria|Alphaproteobacteria|Sphingomonadales|Sphingomonadaceae|Sphingopyxis	0.000353301	0.000455872	0.000592633	0.000524252	0.000661014	0.00128784	0.000809172	0.000900346	0.000729395	0.000433078	0.000273523	0.000524252
Bacteria|Proteobacteria|Alphaproteobacteria|Sphingomonadales|Sphingomonadaceae|Sphingopyxis|Sphingopyxis_alaskensis	4.55872e-05	0.000182349	0.000193745	0.000125365	0.000512856	0.00100292	0.000227936	0.000307713	0.000227936	0.00028492	0.000216539	0.000216539
Bacteria|Proteobacteria|Alphaproteobacteria|Sphingomonadales|Sphingomonadaceae|Sphingopyxis|Sphingopyxis_granuli	2.27936e-05	1.13968e-05	3.41904e-05	0	0	0	0	1.13968e-05	2.27936e-05	0	0	1.13968e-05
Bacteria|Proteobacteria|Alphaproteobacteria|Sphingomonadales|Sphingomonadaceae|Sphingorhabdus	0	0	0	0.000125365	0.000262126	0.000364697	0	0	2.27936e-05	1.13968e-05	1.13968e-05	0
Bacteria|Proteobacteria|Alphaproteobacteria|Sphingomonadales|Sphingomonadaceae|Sphingosinicella	0	0	0	4.55872e-05	2.27936e-05	0.000113968	0	0	0	0	0	0
Bacteria|Proteobacteria|Alphaproteobacteria|unidentified_Alphaproteobacteria	0.0277056	0.041359	0.0439574	0.0252553	0.0243549	0.0313412	0.025734	0.0258707	0.0308853	0.0272839	0.0292556	0.0163772
Bacteria|Proteobacteria|Alphaproteobacteria|unidentified_Alphaproteobacteria|Acetobacteraceae	0.00028492	0.000376094	0.000330507	0.00028492	0.000341904	0.000307713	0.000216539	0.000376094	0.00028492	0.000376094	0.000262126	0.000364697
Bacteria|Proteobacteria|Alphaproteobacteria|unidentified_Alphaproteobacteria|Acetobacteraceae|Acetobacter	7.97775e-05	9.11743e-05	6.83807e-05	5.6984e-05	0.000136761	0.000113968	2.27936e-05	0.000125365	3.41904e-05	0.000113968	7.97775e-05	0.000125365
Bacteria|Proteobacteria|Alphaproteobacteria|unidentified_Alphaproteobacteria|Acetobacteraceae|Acetobacter|Acetobacter_pasteurianus	7.97775e-05	9.11743e-05	6.83807e-05	5.6984e-05	0.000136761	0.000113968	2.27936e-05	0.000125365	3.41904e-05	0.000113968	7.97775e-05	0.000125365
Bacteria|Proteobacteria|Alphaproteobacteria|unidentified_Alphaproteobacteria|Acetobacteraceae|Roseomonas	9.11743e-05	0.000170952	0.000159555	0.000182349	0.000102571	0.000113968	0.000125365	0.000193745	0.000182349	0.000193745	0.000148158	0.000170952
Bacteria|Proteobacteria|Alphaproteobacteria|unidentified_Alphaproteobacteria|Acetobacteraceae|Roseomonas|Roseomonas_frigidaquae	0	0	0	2.27936e-05	0	0	0	0	0	0	0	3.41904e-05
Bacteria|Proteobacteria|Alphaproteobacteria|unidentified_Alphaproteobacteria|Acetobacteraceae|Roseomonas|Roseomonas_lacus	0	0	0	4.55872e-05	0	0	1.13968e-05	3.41904e-05	3.41904e-05	7.97775e-05	5.6984e-05	1.13968e-05
Bacteria|Proteobacteria|Alphaproteobacteria|unidentified_Alphaproteobacteria|Geminicoccaceae	0.00561862	0.0136534	0.0145423	0.00588074	0.0060289	0.0103825	0.00971007	0.0078068	0.00724836	0.0109523	0.0114082	0.00493481
Bacteria|Proteobacteria|Alphaproteobacteria|unidentified_Alphaproteobacteria|Geminicoccaceae|Candidatus_Alysiosphaera	0.000182349	0.000193745	0.000159555	0.000250729	0.000125365	0.000193745	0.000296317	0.000205142	0.000125365	0.000205142	0.000250729	0.000102571
Bacteria|Proteobacteria|Alphaproteobacteria|unidentified_Alphaproteobacteria|Geminicoccaceae|Geminicoccus	4.55872e-05	0	4.55872e-05	0	0	0	3.41904e-05	3.41904e-05	3.41904e-05	2.27936e-05	0	0
Bacteria|Proteobacteria|Alphaproteobacteria|unidentified_Alphaproteobacteria|Kiloniellaceae	0.00153857	0.00452453	0.00488922	0.00031911	0.000820569	0.00151577	0.000820569	0.000717998	0.00092314	0.000364697	0.000227936	6.83807e-05
Bacteria|Proteobacteria|Alphaproteobacteria|unidentified_Alphaproteobacteria|Kiloniellaceae|Pelagibius	0.00103711	0.00384072	0.00418262	6.83807e-05	0.000592633	0.00128784	0.000729395	0.00063822	0.000820569	0.000239333	0.000170952	3.41904e-05
Bacteria|Proteobacteria|Alphaproteobacteria|unidentified_Alphaproteobacteria|Kiloniellaceae|Tagaea	0.000501459	0.000683807	0.000706601	0.000250729	0.000227936	0.000227936	9.11743e-05	7.97775e-05	0.000102571	0.000125365	5.6984e-05	3.41904e-05
Bacteria|Proteobacteria|Alphaproteobacteria|unidentified_Alphaproteobacteria|Paracaedibacteraceae	1.13968e-05	1.13968e-05	0	0	0	3.41904e-05	0	4.55872e-05	0	0	3.41904e-05	1.13968e-05
Bacteria|Proteobacteria|Alphaproteobacteria|unidentified_Alphaproteobacteria|Paracaedibacteraceae|Candidatus_Captivus	1.13968e-05	1.13968e-05	0	0	0	0	0	0	0	0	1.13968e-05	1.13968e-05
Bacteria|Proteobacteria|Alphaproteobacteria|unidentified_Alphaproteobacteria|Paracaedibacteraceae|Candidatus_Paracaedibacter	0	0	0	0	0	3.41904e-05	0	2.27936e-05	0	0	2.27936e-05	0
Bacteria|Proteobacteria|Alphaproteobacteria|unidentified_Alphaproteobacteria|unidentified_Alphaproteobacteria	0.0167533	0.0189301	0.020651	0.0157618	0.0151121	0.0168217	0.0130037	0.0148956	0.0202863	0.0132887	0.0142916	0.00960749
Bacteria|Proteobacteria|Alphaproteobacteria|unidentified_Alphaproteobacteria|unidentified_Alphaproteobacteria|Constrictibacter	5.6984e-05	0.000205142	0.000341904	0.000102571	0.000205142	9.11743e-05	9.11743e-05	0.000102571	0	4.55872e-05	3.41904e-05	3.41904e-05
Bacteria|Proteobacteria|Alphaproteobacteria|unidentified_Alphaproteobacteria|unidentified_Alphaproteobacteria|Desertibacter	2.27936e-05	0	2.27936e-05	0	0	1.13968e-05	1.13968e-05	3.41904e-05	2.27936e-05	1.13968e-05	0	0
Bacteria|Proteobacteria|Alphaproteobacteria|unidentified_Alphaproteobacteria|unidentified_Alphaproteobacteria|Dongia	0.00965308	0.00935677	0.0112144	0.00836524	0.00730534	0.00796636	0.00484364	0.00570979	0.00661014	0.00667852	0.00684947	0.00491202
Bacteria|Proteobacteria|Alphaproteobacteria|unidentified_Alphaproteobacteria|unidentified_Alphaproteobacteria|Dongia|Rhodospirillales_bacterium_WX36	0.000695204	4.55872e-05	0.000125365	0.00056984	0	4.55872e-05	0	2.27936e-05	0	3.41904e-05	6.83807e-05	6.83807e-05
Bacteria|Proteobacteria|Alphaproteobacteria|unidentified_Alphaproteobacteria|unidentified_Alphaproteobacteria|Inquilinus	0	0	0	1.13968e-05	0	9.11743e-05	6.83807e-05	1.13968e-05	0.000125365	0	0	0
Bacteria|Proteobacteria|Alphaproteobacteria|unidentified_Alphaproteobacteria|unidentified_Alphaproteobacteria|Inquilinus|Inquilinus_limosus	0	0	0	1.13968e-05	0	3.41904e-05	6.83807e-05	1.13968e-05	0.000125365	0	0	0
Bacteria|Proteobacteria|Alphaproteobacteria|unidentified_Alphaproteobacteria|unidentified_Alphaproteobacteria|Parvibaculum	0	2.27936e-05	5.6984e-05	0	1.13968e-05	3.41904e-05	0	0	0	0	0	0
Bacteria|Proteobacteria|Alphaproteobacteria|unidentified_Alphaproteobacteria|unidentified_Alphaproteobacteria|Reyranella	0.00239333	0.00218818	0.00273523	0.00208561	0.00162974	0.00238193	0.00128784	0.00139041	0.00117387	0.00092314	0.000706601	0.000740791
Bacteria|Proteobacteria|Alphaproteobacteria|unidentified_Alphaproteobacteria|unidentified_Alphaproteobacteria|Skermanella	0.000398888	0.000991521	0.000866156	0.0010599	0.000900346	0.00174371	0.00135622	0.00154996	0.00101431	0.000911743	0.000695204	0.000159555
Bacteria|Proteobacteria|Alphaproteobacteria|unidentified_Alphaproteobacteria|unidentified_Alphaproteobacteria|Skermanella|Skermanella_rubra	0	0	0	0	0	0	0	1.13968e-05	0	0	5.6984e-05	0
Bacteria|Proteobacteria|Alphaproteobacteria|unidentified_Alphaproteobacteria|unidentified_Alphaproteobacteria|Stella	0.000159555	0.000159555	9.11743e-05	0.000170952	0.000182349	0.000113968	0	3.41904e-05	4.55872e-05	1.13968e-05	6.83807e-05	9.11743e-05
Bacteria|Proteobacteria|Alphaproteobacteria|unidentified_Alphaproteobacteria|unidentified_Alphaproteobacteria|Thalassobaculum	3.41904e-05	3.41904e-05	2.27936e-05	3.41904e-05	0	0	1.13968e-05	2.27936e-05	4.55872e-05	0	0	0
Bacteria|Proteobacteria|Alphaproteobacteria|unidentified_Alphaproteobacteria|unidentified_Alphaproteobacteria|unidentified_Alphaproteobacteria	0.00157276	0.00254148	0.00210841	0.00156136	0.00175511	0.00242752	0.00174371	0.00167533	0.00231355	0.00174371	0.0017779	0.00191466
Bacteria|Proteobacteria|Alphaproteobacteria|unidentified_Alphaproteobacteria|unidentified_Alphaproteobacteria|unidentified_Alphaproteobacteria|Acetobacteraceae_bacterium_WX59	0.000455872	0.000649617	0.000661014	0.000706601	0.00100292	0.00137901	0.0010713	0.00102571	0.00150438	0.000581236	0.000945934	0.000581236
Bacteria|Proteobacteria|Alphaproteobacteria|unidentified_Alphaproteobacteria|unidentified_Alphaproteobacteria|unidentified_Alphaproteobacteria|Alphaproteobacteria_bacterium	0.000159555	0.000170952	0.000205142	5.6984e-05	0.000136761	0.000216539	9.11743e-05	0.000125365	0.000125365	2.27936e-05	7.97775e-05	7.97775e-05
Bacteria|Proteobacteria|Alphaproteobacteria|unidentified_Alphaproteobacteria|unidentified_Alphaproteobacteria|unidentified_Alphaproteobacteria|bacterium_YC-ZSS-LKJ108	0.000626823	0.000683807	0.000410284	0.00031911	0.000182349	0.000341904	0.00028492	0.000273523	0.000216539	0.000809172	0.000558443	0.000934537
Bacteria|Proteobacteria|Alphaproteobacteria|unidentified_Alphaproteobacteria|unidentified_Alphaproteobacteria|unidentified_Alphaproteobacteria|bacterium_enrichment_culture_clone_DSR_6	0.00031911	0.000649617	0.000421681	0.000444475	0.000376094	0.000410284	0.000227936	0.000193745	0.000307713	0.000273523	0.000125365	0.000296317
Bacteria|Proteobacteria|Alphaproteobacteria|unidentified_Alphaproteobacteria|unidentified_Alphaproteobacteria|unidentified_Alphaproteobacteria|bacterium_enrichment_culture_clone_SRAO_28	0	2.27936e-05	0	0	0	0	0	0	0	2.27936e-05	0	2.27936e-05
Bacteria|Proteobacteria|Deltaproteobacteria	0.0470573	0.0426468	0.0374271	0.057474	0.0412792	0.051297	0.0509209	0.0522885	0.0528583	0.0502371	0.066204	0.0611894
Bacteria|Proteobacteria|Deltaproteobacteria|Bdellovibrionales	0.00170952	0.00182349	0.00167533	0.00237053	0.00206282	0.00232495	0.0017893	0.0017665	0.0017779	0.00173231	0.00169812	0.00219958
Bacteria|Proteobacteria|Deltaproteobacteria|Bdellovibrionales|Bacteriovoracaceae	0.000364697	0.000592633	0.000330507	0.000866156	0.000649617	0.000695204	0.000524252	0.000410284	0.000296317	0.000341904	0.000433078	0.000615427
Bacteria|Proteobacteria|Deltaproteobacteria|Bdellovibrionales|Bacteriovoracaceae|Peredibacter	0.000330507	0.000547046	0.000296317	0.000866156	0.000592633	0.00063822	0.000433078	0.000410284	0.000296317	0.000307713	0.000433078	0.000581236
Bacteria|Proteobacteria|Deltaproteobacteria|Bdellovibrionales|Bacteriovoracaceae|Peredibacter|Peredibacter_starrii	9.11743e-05	0.000102571	2.27936e-05	0.000193745	0.000125365	7.97775e-05	3.41904e-05	0.000102571	0.000113968	3.41904e-05	3.41904e-05	0.000239333
Bacteria|Proteobacteria|Deltaproteobacteria|Bdellovibrionales|Bdellovibrionaceae	0.00134482	0.00123085	0.00134482	0.00150438	0.0014132	0.00162974	0.00126504	0.00135622	0.00148158	0.00139041	0.00126504	0.00158415
Bacteria|Proteobacteria|Deltaproteobacteria|Bdellovibrionales|Bdellovibrionaceae|Bdellovibrio	0.000512856	0.000421681	0.000615427	0.000706601	0.000763585	0.000763585	0.000695204	0.000717998	0.000695204	0.000421681	0.000433078	0.000626823
Bacteria|Proteobacteria|Deltaproteobacteria|Bdellovibrionales|Bdellovibrionaceae|Bdellovibrio|Bdellovibrio_bacteriovorus	6.83807e-05	1.13968e-05	2.27936e-05	0	0	2.27936e-05	1.13968e-05	2.27936e-05	2.27936e-05	0	0	1.13968e-05
Bacteria|Proteobacteria|Deltaproteobacteria|Bdellovibrionales|Bdellovibrionaceae|Bdellovibrio|Bdellovibrio_sp_ETB	0	0	1.13968e-05	0	0	0	0	0	0	0	0	3.41904e-05
Bacteria|Proteobacteria|Deltaproteobacteria|Bdellovibrionales|Bdellovibrionaceae|Bdellovibrio|Bdellovibrio_sp_MPA	0	0	0	0	0	0	0	0	0	0	1.13968e-05	0
Bacteria|Proteobacteria|Deltaproteobacteria|Bdellovibrionales|Bdellovibrionaceae|Bdellovibrio|Bdellovibrionales_bacterium_RBG_16_40_8	2.27936e-05	2.27936e-05	0	5.6984e-05	3.41904e-05	4.55872e-05	4.55872e-05	3.41904e-05	6.83807e-05	0	0	4.55872e-05
Bacteria|Proteobacteria|Deltaproteobacteria|Bdellovibrionales|Bdellovibrionaceae|Bdellovibrio|Bdellovibrionales_bacterium_RIFCSPHIGHO2_01_FULL_40_29	0	2.27936e-05	6.83807e-05	0	0	2.27936e-05	0	0	0	1.13968e-05	0	0
Bacteria|Proteobacteria|Deltaproteobacteria|Desulfarculales	0.00208561	0.00183488	0.00172092	0.00291758	0.00200584	0.00335066	0.00240472	0.00257567	0.00167533	0.00346462	0.00221098	0.00540208
Bacteria|Proteobacteria|Deltaproteobacteria|Desulfarculales|Desulfarculaceae	0.00208561	0.00183488	0.00172092	0.00291758	0.00200584	0.00335066	0.00240472	0.00257567	0.00167533	0.00346462	0.00221098	0.00540208
Bacteria|Proteobacteria|Deltaproteobacteria|Desulfuromonadales	3.41904e-05	0	0	0	0	0	0	3.41904e-05	1.13968e-05	0	1.13968e-05	0
Bacteria|Proteobacteria|Deltaproteobacteria|Desulfuromonadales|Desulfuromonadaceae	3.41904e-05	0	0	0	0	0	0	3.41904e-05	0	0	0	0
Bacteria|Proteobacteria|Deltaproteobacteria|Desulfuromonadales|Desulfuromonadaceae|Desulfuromonas	3.41904e-05	0	0	0	0	0	0	3.41904e-05	0	0	0	0
Bacteria|Proteobacteria|Deltaproteobacteria|Desulfuromonadales|Geobacteraceae	0	0	0	0	0	0	0	0	1.13968e-05	0	1.13968e-05	0
Bacteria|Proteobacteria|Deltaproteobacteria|Desulfuromonadales|Geobacteraceae|Geobacter	0	0	0	0	0	0	0	0	1.13968e-05	0	1.13968e-05	0
Bacteria|Proteobacteria|Deltaproteobacteria|Myxococcales	0.0334382	0.0303952	0.0275802	0.0392278	0.0283438	0.0338485	0.0367546	0.0376094	0.039034	0.0327886	0.0422137	0.0369142
Bacteria|Proteobacteria|Deltaproteobacteria|Myxococcales|Archangiaceae	0.000239333	0.000125365	0.000136761	0.000296317	0.000102571	0.000592633	0.000113968	0.000148158	0.000193745	0.000193745	0.000273523	0.000148158
Bacteria|Proteobacteria|Deltaproteobacteria|Myxococcales|Archangiaceae|Anaeromyxobacter	1.13968e-05	4.55872e-05	4.55872e-05	0.000136761	3.41904e-05	5.6984e-05	0.000102571	0.000113968	5.6984e-05	2.27936e-05	6.83807e-05	4.55872e-05
Bacteria|Proteobacteria|Deltaproteobacteria|Myxococcales|Archangiaceae|Cystobacter	7.97775e-05	3.41904e-05	0	9.11743e-05	4.55872e-05	0.000455872	0	0	0	0	2.27936e-05	0
Bacteria|Proteobacteria|Deltaproteobacteria|Myxococcales|Archangiaceae|Cystobacter|Cystobacter_fuscus	7.97775e-05	3.41904e-05	0	9.11743e-05	4.55872e-05	0.000455872	0	0	0	0	2.27936e-05	0
Bacteria|Proteobacteria|Deltaproteobacteria|Myxococcales|Haliangiaceae	0.00672411	0.00982403	0.00739652	0.00998359	0.0101773	0.0116133	0.0123427	0.0134368	0.0167191	0.0131633	0.0172092	0.0157846
Bacteria|Proteobacteria|Deltaproteobacteria|Myxococcales|Haliangiaceae|Haliangium	0.00672411	0.00982403	0.00739652	0.00998359	0.0101773	0.0116133	0.0123427	0.0134368	0.0167191	0.0131633	0.0172092	0.0157846
Bacteria|Proteobacteria|Deltaproteobacteria|Myxococcales|Haliangiaceae|Haliangium|delta_proteobacterium_LWH25	0	0	2.27936e-05	2.27936e-05	6.83807e-05	9.11743e-05	0.000125365	0.000182349	0.000148158	0.000148158	0.000273523	0.000170952
Bacteria|Proteobacteria|Deltaproteobacteria|Myxococcales|Myxococcaceae	0.000866156	0.000706601	0.000547046	0.000786379	0.00060403	0.000524252	0.000512856	0.000444475	0.000398888	0.000866156	0.00126504	0.000831966
Bacteria|Proteobacteria|Deltaproteobacteria|Myxococcales|Myxococcaceae|Corallococcus	3.41904e-05	0	1.13968e-05	2.27936e-05	3.41904e-05	2.27936e-05	0	1.13968e-05	3.41904e-05	0	6.83807e-05	0
Bacteria|Proteobacteria|Deltaproteobacteria|Myxococcales|Nannocystaceae	0.00101431	0.00110549	0.00144739	0.000866156	0.000774982	0.000831966	0.000592633	0.000843363	0.00088895	0.000945934	0.00101431	0.000843363
Bacteria|Proteobacteria|Deltaproteobacteria|Myxococcales|Nannocystaceae|Nannocystis	0.000273523	0.000421681	0.00028492	0.000512856	0.000524252	0.000512856	0.000387491	0.000478665	0.000626823	0.000478665	0.000478665	0.000581236
Bacteria|Proteobacteria|Deltaproteobacteria|Myxococcales|Nannocystaceae|Nannocystis|Nannocystis_pusilla	9.11743e-05	5.6984e-05	1.13968e-05	7.97775e-05	0.000113968	4.55872e-05	0.000148158	0.000102571	9.11743e-05	0.000125365	3.41904e-05	3.41904e-05
Bacteria|Proteobacteria|Deltaproteobacteria|Myxococcales|Phaselicystidaceae	0.000239333	0.000182349	0.000113968	0.000398888	0.000148158	0.000125365	0.000136761	0.000148158	0.000136761	0.000159555	0.000695204	0.000239333
Bacteria|Proteobacteria|Deltaproteobacteria|Myxococcales|Phaselicystidaceae|Phaselicystis	0.000239333	0.000182349	0.000113968	0.000398888	0.000148158	0.000125365	0.000136761	0.000148158	0.000136761	0.000159555	0.000695204	0.000239333
Bacteria|Proteobacteria|Deltaproteobacteria|Myxococcales|Phaselicystidaceae|Phaselicystis|Myxococcales_bacterium_UTMC_4097	0	0	0	0.000193745	2.27936e-05	0	0	3.41904e-05	0	0	1.13968e-05	0
Bacteria|Proteobacteria|Deltaproteobacteria|Myxococcales|Polyangiaceae	0.00206282	0.00191466	0.00160695	0.00316831	0.00175511	0.0024731	0.0021312	0.00250729	0.00191466	0.00224517	0.00191466	0.00363558
Bacteria|Proteobacteria|Deltaproteobacteria|Myxococcales|Polyangiaceae|Aetherobacter	3.41904e-05	1.13968e-05	0	5.6984e-05	2.27936e-05	0	0	3.41904e-05	1.13968e-05	7.97775e-05	1.13968e-05	1.13968e-05
Bacteria|Proteobacteria|Deltaproteobacteria|Myxococcales|Polyangiaceae|Pajaroellobacter	0.000102571	0.000193745	0.000113968	0.000421681	0.000307713	0.000410284	0.000227936	0.000433078	0.000262126	0.000364697	0.000296317	0.000740791
Bacteria|Proteobacteria|Deltaproteobacteria|Myxococcales|Polyangiaceae|Polyangium	3.41904e-05	5.6984e-05	0	0.000170952	4.55872e-05	0.000170952	0.000182349	0.000193745	0.000205142	6.83807e-05	2.27936e-05	2.27936e-05
Bacteria|Proteobacteria|Deltaproteobacteria|Myxococcales|Polyangiaceae|Sorangium	0.000991521	0.000717998	0.000820569	0.000330507	0.00031911	0.00028492	0.000205142	0.00031911	0.000148158	0.000239333	0.000239333	0.000170952
Bacteria|Proteobacteria|Deltaproteobacteria|Myxococcales|Polyangiaceae|Sorangium|Sorangium_cellulosum	3.41904e-05	3.41904e-05	0	0	2.27936e-05	2.27936e-05	3.41904e-05	4.55872e-05	5.6984e-05	1.13968e-05	2.27936e-05	0
Bacteria|Proteobacteria|Deltaproteobacteria|Myxococcales|Sandaracinaceae	0.00542487	0.00376094	0.0032025	0.0049576	0.00268964	0.0035672	0.00225656	0.00231355	0.00112828	0.0024959	0.00129923	0.0035444
Bacteria|Proteobacteria|Deltaproteobacteria|Myxococcales|Sandaracinaceae|Sandaracinus	0.000353301	0.000193745	0.000273523	0.000524252	0.000341904	0.000535649	0.000752188	0.000592633	0.000512856	0.000467268	0.00028492	0.000877553
Bacteria|Proteobacteria|Deltaproteobacteria|Myxococcales|Vulgatibacteraceae	0.000193745	0.000102571	6.83807e-05	0.000102571	0	4.55872e-05	7.97775e-05	5.6984e-05	0.000125365	9.11743e-05	7.97775e-05	4.55872e-05
Bacteria|Proteobacteria|Deltaproteobacteria|Myxococcales|Vulgatibacteraceae|Vulgatibacter	0.000193745	0.000102571	6.83807e-05	0.000102571	0	4.55872e-05	7.97775e-05	5.6984e-05	0.000125365	9.11743e-05	7.97775e-05	4.55872e-05
Bacteria|Proteobacteria|Deltaproteobacteria|Myxococcales|unidentified_Myxococcales	0.000136761	7.97775e-05	7.97775e-05	0.000455872	0.000239333	0.000478665	0.000410284	0.000501459	0.000661014	0.000170952	0.000262126	0.000353301
Bacteria|Proteobacteria|Deltaproteobacteria|Myxococcales|unidentified_Myxococcales|unidentified_Myxococcales	0.000136761	7.97775e-05	7.97775e-05	0.000455872	0.000239333	0.000478665	0.000410284	0.000501459	0.000661014	0.000170952	0.000262126	0.000353301
Bacteria|Proteobacteria|Deltaproteobacteria|Myxococcales|unidentified_Myxococcales|unidentified_Myxococcales|Anaeromyxobacter_dehalogenans	1.13968e-05	3.41904e-05	0	2.27936e-05	0	0	0	0	0	2.27936e-05	0	0
Bacteria|Proteobacteria|Deltaproteobacteria|Myxococcales|unidentified_Myxococcales|unidentified_Myxococcales|Myxococcales_bacterium_Gsoil_473	0.000102571	3.41904e-05	6.83807e-05	0.000376094	0.000205142	0.000398888	0.000410284	0.000501459	0.000661014	0.000148158	0.000262126	0.000353301
Bacteria|Proteobacteria|Deltaproteobacteria|Myxococcales|unidentified_Myxococcales|unidentified_Myxococcales|Sorangiineae_bacterium_NIC37A_2	2.27936e-05	1.13968e-05	1.13968e-05	5.6984e-05	3.41904e-05	7.97775e-05	0	0	0	0	0	0
Bacteria|Proteobacteria|Deltaproteobacteria|Oligoflexales	0.000740791	0.000774982	0.000490062	0.00180069	0.00117387	0.00121946	0.00139041	0.00118527	0.00113968	0.000763585	0.00128784	0.000809172
Bacteria|Proteobacteria|Deltaproteobacteria|Oligoflexales|Oligoflexaceae	0.00028492	0.000341904	0.000113968	0.00095733	0.000478665	0.00063822	0.000581236	0.000626823	0.000695204	0.000353301	0.000592633	0.000376094
Bacteria|Proteobacteria|Deltaproteobacteria|Oligoflexales|Oligoflexaceae|Oligoflexus	0.000113968	5.6984e-05	6.83807e-05	0.000182349	7.97775e-05	5.6984e-05	0.000125365	0.000102571	0.000113968	5.6984e-05	7.97775e-05	3.41904e-05
Bacteria|Proteobacteria|Deltaproteobacteria|Oligoflexales|Oligoflexaceae|Oligoflexus|Oligoflexus_tunisiensis	7.97775e-05	2.27936e-05	3.41904e-05	0.000125365	6.83807e-05	5.6984e-05	7.97775e-05	5.6984e-05	7.97775e-05	2.27936e-05	5.6984e-05	1.13968e-05
Bacteria|Proteobacteria|Deltaproteobacteria|Oligoflexales|Oligoflexaceae|Silvanigrella	7.97775e-05	9.11743e-05	1.13968e-05	2.27936e-05	2.27936e-05	4.55872e-05	1.13968e-05	3.41904e-05	1.13968e-05	1.13968e-05	0.000125365	1.13968e-05
Bacteria|Proteobacteria|Deltaproteobacteria|Oligoflexales|unidentified_Oligoflexales	9.11743e-05	3.41904e-05	7.97775e-05	0	4.55872e-05	2.27936e-05	3.41904e-05	1.13968e-05	2.27936e-05	5.6984e-05	5.6984e-05	3.41904e-05
Bacteria|Proteobacteria|Deltaproteobacteria|Oligoflexales|unidentified_Oligoflexales|unidentified_Oligoflexales	9.11743e-05	3.41904e-05	7.97775e-05	0	4.55872e-05	2.27936e-05	3.41904e-05	1.13968e-05	2.27936e-05	5.6984e-05	5.6984e-05	3.41904e-05
Bacteria|Proteobacteria|Deltaproteobacteria|Syntrophobacterales	0.000113968	7.97775e-05	6.83807e-05	0.000102571	0	2.27936e-05	5.6984e-05	0.000113968	5.6984e-05	9.11743e-05	0.000159555	0.00028492
Bacteria|Proteobacteria|Deltaproteobacteria|Syntrophobacterales|Syntrophaceae	0.000113968	7.97775e-05	2.27936e-05	7.97775e-05	0	1.13968e-05	5.6984e-05	0.000102571	5.6984e-05	9.11743e-05	0.000159555	0.000262126
Bacteria|Proteobacteria|Deltaproteobacteria|Syntrophobacterales|Syntrophaceae|unidentified_Syntrophaceae	0.000113968	7.97775e-05	2.27936e-05	7.97775e-05	0	1.13968e-05	5.6984e-05	0.000102571	5.6984e-05	9.11743e-05	0.000159555	0.000262126
Bacteria|Proteobacteria|Deltaproteobacteria|Syntrophobacterales|Syntrophaceae|unidentified_Syntrophaceae|Myxococcales_bacterium_enrichment_culture_clone_11380	0.000113968	7.97775e-05	2.27936e-05	7.97775e-05	0	1.13968e-05	5.6984e-05	0.000102571	5.6984e-05	9.11743e-05	0.000159555	0.000262126
Bacteria|Proteobacteria|Deltaproteobacteria|Syntrophobacterales|Syntrophobacteraceae	0	0	4.55872e-05	2.27936e-05	0	1.13968e-05	0	1.13968e-05	0	0	0	2.27936e-05
Bacteria|Proteobacteria|Deltaproteobacteria|Syntrophobacterales|Syntrophobacteraceae|Syntrophobacter	0	0	4.55872e-05	2.27936e-05	0	1.13968e-05	0	1.13968e-05	0	0	0	2.27936e-05
Bacteria|Proteobacteria|Deltaproteobacteria|unidentified_Deltaproteobacteria	3.41904e-05	6.83807e-05	7.97775e-05	5.6984e-05	0	3.41904e-05	6.83807e-05	0.000125365	5.6984e-05	0.000102571	0.000102571	9.11743e-05
Bacteria|Proteobacteria|Deltaproteobacteria|unidentified_Deltaproteobacteria|unidentified_Deltaproteobacteria	3.41904e-05	6.83807e-05	7.97775e-05	5.6984e-05	0	3.41904e-05	6.83807e-05	0.000125365	5.6984e-05	0.000102571	0.000102571	9.11743e-05
Bacteria|Proteobacteria|Deltaproteobacteria|unidentified_Deltaproteobacteria|unidentified_Deltaproteobacteria|unidentified_Deltaproteobacteria	3.41904e-05	6.83807e-05	7.97775e-05	5.6984e-05	0	3.41904e-05	6.83807e-05	0.000125365	5.6984e-05	0.000102571	0.000102571	9.11743e-05
Bacteria|Proteobacteria|Deltaproteobacteria|unidentified_Deltaproteobacteria|unidentified_Deltaproteobacteria|unidentified_Deltaproteobacteria|Actinobacteria_bacterium_RBG_13_63_9	2.27936e-05	1.13968e-05	4.55872e-05	0	0	0	3.41904e-05	0.000113968	2.27936e-05	3.41904e-05	5.6984e-05	4.55872e-05
Bacteria|Proteobacteria|Deltaproteobacteria|unidentified_Deltaproteobacteria|unidentified_Deltaproteobacteria|unidentified_Deltaproteobacteria|Deltaproteobacteria_bacterium_CSP1-8	0	0	0	0	0	0	1.13968e-05	1.13968e-05	0	0	2.27936e-05	0
Bacteria|Proteobacteria|Deltaproteobacteria|unidentified_Deltaproteobacteria|unidentified_Deltaproteobacteria|unidentified_Deltaproteobacteria|delta_proteobacterium_WX152	1.13968e-05	5.6984e-05	3.41904e-05	5.6984e-05	0	3.41904e-05	2.27936e-05	0	3.41904e-05	6.83807e-05	2.27936e-05	4.55872e-05
Bacteria|Proteobacteria|Gammaproteobacteria	0.150563	0.129582	0.130698	0.153446	0.0942629	0.121604	0.0987076	0.11178	0.131063	0.107472	0.123233	0.0914023
Bacteria|Proteobacteria|Gammaproteobacteria|Acidiferrobacterales	5.6984e-05	0.000216539	0.000159555	1.13968e-05	7.97775e-05	4.55872e-05	4.55872e-05	0.000125365	9.11743e-05	6.83807e-05	5.6984e-05	5.6984e-05
Bacteria|Proteobacteria|Gammaproteobacteria|Acidiferrobacterales|Acidiferrobacteraceae	5.6984e-05	0.000216539	0.000159555	1.13968e-05	7.97775e-05	4.55872e-05	4.55872e-05	0.000125365	9.11743e-05	6.83807e-05	5.6984e-05	5.6984e-05
Bacteria|Proteobacteria|Gammaproteobacteria|Acidiferrobacterales|Acidiferrobacteraceae|Sulfurifustis	5.6984e-05	0.000216539	0.000159555	1.13968e-05	7.97775e-05	4.55872e-05	4.55872e-05	0.000125365	9.11743e-05	6.83807e-05	5.6984e-05	5.6984e-05
Bacteria|Proteobacteria|Gammaproteobacteria|Alteromonadales	1.13968e-05	0	2.27936e-05	0.00307713	0.00102571	0.00100292	5.6984e-05	4.55872e-05	3.41904e-05	0	1.13968e-05	0
Bacteria|Proteobacteria|Gammaproteobacteria|Alteromonadales|Alteromonadaceae	0	0	1.13968e-05	0	1.13968e-05	0	3.41904e-05	0	0	0	1.13968e-05	0
Bacteria|Proteobacteria|Gammaproteobacteria|Alteromonadales|Alteromonadaceae|Alishewanella	0	0	1.13968e-05	0	1.13968e-05	0	3.41904e-05	0	0	0	1.13968e-05	0
Bacteria|Proteobacteria|Gammaproteobacteria|Alteromonadales|Idiomarinaceae	1.13968e-05	0	1.13968e-05	0.00307713	0.00101431	0.00100292	2.27936e-05	4.55872e-05	2.27936e-05	0	0	0
Bacteria|Proteobacteria|Gammaproteobacteria|Alteromonadales|Idiomarinaceae|Aliidiomarina	1.13968e-05	0	1.13968e-05	0.00307713	0.00101431	0.00100292	2.27936e-05	4.55872e-05	2.27936e-05	0	0	0
Bacteria|Proteobacteria|Gammaproteobacteria|Alteromonadales|Idiomarinaceae|Aliidiomarina|Aliidiomarina_sp	1.13968e-05	0	1.13968e-05	0.00278082	0.00092314	0.000877553	2.27936e-05	3.41904e-05	2.27936e-05	0	0	0
Bacteria|Proteobacteria|Gammaproteobacteria|Alteromonadales|unidentified_Alteromonadales	0	0	0	0	0	0	0	0	1.13968e-05	0	0	0
Bacteria|Proteobacteria|Gammaproteobacteria|Alteromonadales|unidentified_Alteromonadales|Marinobacter	0	0	0	0	0	0	0	0	1.13968e-05	0	0	0
Bacteria|Proteobacteria|Gammaproteobacteria|Alteromonadales|unidentified_Alteromonadales|Marinobacter|Marinobacter_hydrocarbonoclasticus	0	0	0	0	0	0	0	0	1.13968e-05	0	0	0
Bacteria|Proteobacteria|Gammaproteobacteria|Cellvibrionales	0.000364697	0.0014246	0.00063822	0.000524252	0.000273523	0.000159555	0.000592633	0.000843363	0.00112828	0.000273523	0.000376094	0.000182349
Bacteria|Proteobacteria|Gammaproteobacteria|Cellvibrionales|Cellvibrionaceae	0.000364697	0.00136761	0.00056984	0.000455872	0.000273523	0.000148158	0.000592633	0.000843363	0.00110549	0.000250729	0.000364697	0.000182349
Bacteria|Proteobacteria|Gammaproteobacteria|Cellvibrionales|Cellvibrionaceae|Cellvibrio	0.000102571	7.97775e-05	0.000182349	0.000273523	7.97775e-05	3.41904e-05	0.000467268	0.000672411	0.000626823	0.000193745	0.000227936	0.000136761
Bacteria|Proteobacteria|Gammaproteobacteria|Cellvibrionales|Cellvibrionaceae|Cellvibrio|Cellvibrio_diazotrophicus	6.83807e-05	2.27936e-05	7.97775e-05	1.13968e-05	0	0	0	0	0	0	3.41904e-05	3.41904e-05
Bacteria|Proteobacteria|Gammaproteobacteria|Cellvibrionales|Cellvibrionaceae|unidentified_Cellvibrionaceae	4.55872e-05	0.000695204	9.11743e-05	0	0	0	2.27936e-05	4.55872e-05	1.13968e-05	0	1.13968e-05	0
Bacteria|Proteobacteria|Gammaproteobacteria|Cellvibrionales|Cellvibrionaceae|unidentified_Cellvibrionaceae|Teredinibacter_sp_1162TS0a05	4.55872e-05	0.000695204	9.11743e-05	0	0	0	2.27936e-05	4.55872e-05	1.13968e-05	0	1.13968e-05	0
Bacteria|Proteobacteria|Gammaproteobacteria|Cellvibrionales|Halieaceae	0	0	0	0	0	0	0	0	1.13968e-05	1.13968e-05	1.13968e-05	0
Bacteria|Proteobacteria|Gammaproteobacteria|Cellvibrionales|Microbulbiferaceae	0	3.41904e-05	3.41904e-05	2.27936e-05	0	1.13968e-05	0	0	1.13968e-05	0	0	0
Bacteria|Proteobacteria|Gammaproteobacteria|Cellvibrionales|Microbulbiferaceae|Microbulbifer	0	3.41904e-05	3.41904e-05	2.27936e-05	0	1.13968e-05	0	0	1.13968e-05	0	0	0
Bacteria|Proteobacteria|Gammaproteobacteria|Cellvibrionales|Spongiibacteraceae	0	2.27936e-05	3.41904e-05	4.55872e-05	0	0	0	0	0	1.13968e-05	0	0
Bacteria|Proteobacteria|Gammaproteobacteria|Enterobacteriales	0.000478665	0.000330507	0.000512856	0.00513995	0.00230215	0.00263266	0.00102571	0.00229075	0.00129923	0.000170952	0.000490062	0.00110549
Bacteria|Proteobacteria|Gammaproteobacteria|Enterobacteriales|Enterobacteriaceae	0.000478665	0.000330507	0.000512856	0.00513995	0.00230215	0.00263266	0.00102571	0.00229075	0.00129923	0.000170952	0.000490062	0.00110549
Bacteria|Proteobacteria|Gammaproteobacteria|Enterobacteriales|Enterobacteriaceae|Buchnera	0	0	0	0	0	0.000296317	0	0	0	0	0	0
Bacteria|Proteobacteria|Gammaproteobacteria|Enterobacteriales|Enterobacteriaceae|Candidatus_Hamiltonella	0	0	0	0	0	0	1.13968e-05	0	0	0	0	0
Bacteria|Proteobacteria|Gammaproteobacteria|Enterobacteriales|Enterobacteriaceae|Pectobacterium	0	0	0	0.000262126	0.000182349	0.000239333	0	0	0	1.13968e-05	0	0
Bacteria|Proteobacteria|Gammaproteobacteria|Enterobacteriales|Enterobacteriaceae|Providencia	0	0	0	0.000102571	5.6984e-05	0.000113968	2.27936e-05	0	1.13968e-05	0	0	0
Bacteria|Proteobacteria|Gammaproteobacteria|Legionellales	0.000262126	0.000170952	5.6984e-05	2.27936e-05	3.41904e-05	0.000113968	3.41904e-05	9.11743e-05	2.27936e-05	9.11743e-05	2.27936e-05	1.13968e-05
Bacteria|Proteobacteria|Gammaproteobacteria|Legionellales|Legionellaceae	0.000262126	0.000170952	5.6984e-05	2.27936e-05	3.41904e-05	0.000113968	3.41904e-05	9.11743e-05	2.27936e-05	9.11743e-05	2.27936e-05	1.13968e-05
Bacteria|Proteobacteria|Gammaproteobacteria|Legionellales|Legionellaceae|Legionella	0.000262126	0.000170952	5.6984e-05	2.27936e-05	3.41904e-05	0.000113968	3.41904e-05	9.11743e-05	2.27936e-05	9.11743e-05	2.27936e-05	1.13968e-05
Bacteria|Proteobacteria|Gammaproteobacteria|Legionellales|Legionellaceae|Legionella|Legionella_anisa	0.000125365	6.83807e-05	3.41904e-05	2.27936e-05	1.13968e-05	3.41904e-05	3.41904e-05	3.41904e-05	0	4.55872e-05	2.27936e-05	0
Bacteria|Proteobacteria|Gammaproteobacteria|Legionellales|Legionellaceae|Legionella|Legionella_feeleii	5.6984e-05	2.27936e-05	0	0	0	0	0	0	0	0	0	0
Bacteria|Proteobacteria|Gammaproteobacteria|Methylococcales	0.000136761	0.000148158	1.13968e-05	2.27936e-05	4.55872e-05	6.83807e-05	5.6984e-05	0.000148158	9.11743e-05	1.13968e-05	0	0
Bacteria|Proteobacteria|Gammaproteobacteria|Methylococcales|Methylococcaceae	0.000136761	0.000148158	1.13968e-05	2.27936e-05	4.55872e-05	6.83807e-05	5.6984e-05	0.000148158	9.11743e-05	1.13968e-05	0	0
Bacteria|Proteobacteria|Gammaproteobacteria|Methylococcales|Methylococcaceae|Methylocaldum	6.83807e-05	5.6984e-05	0	2.27936e-05	3.41904e-05	2.27936e-05	3.41904e-05	5.6984e-05	2.27936e-05	1.13968e-05	0	0
Bacteria|Proteobacteria|Gammaproteobacteria|Oceanospirillales	0.000877553	0.000592633	0.000467268	0.0292556	0.00903765	0.0116817	0.000968727	0.000866156	0.00119666	0.000410284	0.000421681	0.000444475
Bacteria|Proteobacteria|Gammaproteobacteria|Oceanospirillales|Alcanivoracaceae	1.13968e-05	0	1.13968e-05	0	2.27936e-05	2.27936e-05	0	2.27936e-05	2.27936e-05	0	0	0
Bacteria|Proteobacteria|Gammaproteobacteria|Oceanospirillales|Alcanivoracaceae|Alcanivorax	1.13968e-05	0	1.13968e-05	0	2.27936e-05	2.27936e-05	0	2.27936e-05	2.27936e-05	0	0	0
Bacteria|Proteobacteria|Gammaproteobacteria|Oceanospirillales|Halomonadaceae	0.000113968	7.97775e-05	4.55872e-05	0.028378	0.00839943	0.0108042	0.000558443	0.000376094	0.000387491	0.000113968	0.000125365	0.000262126
Bacteria|Proteobacteria|Gammaproteobacteria|Oceanospirillales|Halomonadaceae|Halomonas	0.000113968	7.97775e-05	3.41904e-05	0.0283324	0.00839943	0.0108042	0.000558443	0.000376094	0.000387491	0.000113968	0.000125365	0.000262126
Bacteria|Proteobacteria|Gammaproteobacteria|Oceanospirillales|Halomonadaceae|unidentified_Halomonadaceae	0	0	1.13968e-05	4.55872e-05	0	0	0	0	0	0	0	0
Bacteria|Proteobacteria|Gammaproteobacteria|Oceanospirillales|Halomonadaceae|unidentified_Halomonadaceae|gamma_proteobacterium_HdN1	0	0	1.13968e-05	4.55872e-05	0	0	0	0	0	0	0	0
Bacteria|Proteobacteria|Gammaproteobacteria|Oceanospirillales|unidentified_Oceanospirillales	0.000102571	7.97775e-05	9.11743e-05	0	1.13968e-05	0	0	2.27936e-05	1.13968e-05	2.27936e-05	4.55872e-05	1.13968e-05
Bacteria|Proteobacteria|Gammaproteobacteria|Oceanospirillales|unidentified_Oceanospirillales|Pseudohongiella	0.000102571	7.97775e-05	9.11743e-05	0	1.13968e-05	0	0	2.27936e-05	1.13968e-05	2.27936e-05	4.55872e-05	1.13968e-05
Bacteria|Proteobacteria|Gammaproteobacteria|Pasteurellales	0	0	0	0	0	0	0	0	0	0	0	2.27936e-05
Bacteria|Proteobacteria|Gammaproteobacteria|Pasteurellales|Pasteurellaceae	0	0	0	0	0	0	0	0	0	0	0	2.27936e-05
Bacteria|Proteobacteria|Gammaproteobacteria|Pasteurellales|Pasteurellaceae|Actinobacillus	0	0	0	0	0	0	0	0	0	0	0	2.27936e-05
Bacteria|Proteobacteria|Gammaproteobacteria|Pseudomonadales	0.00501459	0.0056984	0.00412564	0.00596052	0.00273523	0.0032025	0.00795496	0.0105534	0.00657595	0.00345323	0.00670131	0.00292898
Bacteria|Proteobacteria|Gammaproteobacteria|Pseudomonadales|Moraxellaceae	0.000227936	0.000262126	0.00028492	0.00145879	0.000706601	0.00088895	0.000455872	0.000273523	0.000159555	0.00028492	0.000273523	0.000341904
Bacteria|Proteobacteria|Gammaproteobacteria|Pseudomonadales|Moraxellaceae|Acinetobacter	0.000113968	0.000159555	0.000170952	0.00126504	0.000649617	0.000820569	0.000376094	0.000159555	7.97775e-05	0.000136761	0.000102571	9.11743e-05
Bacteria|Proteobacteria|Gammaproteobacteria|Pseudomonadales|Moraxellaceae|Enhydrobacter	1.13968e-05	0	3.41904e-05	3.41904e-05	0	2.27936e-05	0	0	0	0	0	6.83807e-05
Bacteria|Proteobacteria|Gammaproteobacteria|Pseudomonadales|Moraxellaceae|Enhydrobacter|Moraxella_osloensis	1.13968e-05	0	3.41904e-05	3.41904e-05	0	2.27936e-05	0	0	0	0	0	6.83807e-05
Bacteria|Proteobacteria|Gammaproteobacteria|Pseudomonadales|Moraxellaceae|Permianibacter	3.41904e-05	0	0	0	1.13968e-05	1.13968e-05	3.41904e-05	0	1.13968e-05	3.41904e-05	6.83807e-05	0
Bacteria|Proteobacteria|Gammaproteobacteria|Pseudomonadales|Moraxellaceae|Psychrobacter	5.6984e-05	4.55872e-05	3.41904e-05	3.41904e-05	1.13968e-05	2.27936e-05	1.13968e-05	0	2.27936e-05	3.41904e-05	2.27936e-05	2.27936e-05
Bacteria|Proteobacteria|Gammaproteobacteria|Pseudomonadales|Moraxellaceae|unidentified_Moraxellaceae	1.13968e-05	1.13968e-05	2.27936e-05	0	0	0	1.13968e-05	0	0	0	3.41904e-05	0
Bacteria|Proteobacteria|Gammaproteobacteria|Pseudomonadales|Moraxellaceae|unidentified_Moraxellaceae|gamma_proteobacterium_Y-134	1.13968e-05	1.13968e-05	2.27936e-05	0	0	0	1.13968e-05	0	0	0	3.41904e-05	0
Bacteria|Proteobacteria|Gammaproteobacteria|Pseudomonadales|Pseudomonadaceae	0.00478665	0.00543627	0.00384072	0.00450173	0.00202863	0.00231355	0.00749909	0.0102799	0.00641639	0.00316831	0.00642779	0.00258707
Bacteria|Proteobacteria|Gammaproteobacteria|Pseudomonadales|Pseudomonadaceae|Azotobacter	1.13968e-05	0	0	2.27936e-05	0	0	0	4.55872e-05	0.000102571	6.83807e-05	0.000113968	1.13968e-05
Bacteria|Proteobacteria|Gammaproteobacteria|Pseudomonadales|Pseudomonadaceae|Pseudomonas	0.00396608	0.00458151	0.00329367	0.00431938	0.00191466	0.00215399	0.00731674	0.0101317	0.00610868	0.00287199	0.00585795	0.00233634
Bacteria|Proteobacteria|Gammaproteobacteria|Pseudomonadales|Pseudomonadaceae|Pseudomonas|Pseudomonas_borbori	0.000182349	9.11743e-05	4.55872e-05	0	0	0	7.97775e-05	6.83807e-05	7.97775e-05	0.000227936	0.000307713	0.00028492
Bacteria|Proteobacteria|Gammaproteobacteria|Pseudomonadales|Pseudomonadaceae|Pseudomonas|Pseudomonas_frederiksbergensis	0.00152717	0.00202863	0.00150438	0.00197164	0.000809172	0.00088895	0.00374954	0.00486643	0.00353301	0.00144739	0.00312272	0.00164114
Bacteria|Proteobacteria|Gammaproteobacteria|Pseudomonadales|Pseudomonadaceae|Pseudomonas|Pseudomonas_xanthomarina	0	0	1.13968e-05	5.6984e-05	2.27936e-05	1.13968e-05	0	0	0	0	0	0
Bacteria|Proteobacteria|Gammaproteobacteria|Salinisphaerales	0.00188047	0.00117387	0.000717998	0.00164114	0.000797775	0.00128784	0.000934537	0.000820569	0.000786379	0.00181209	0.00208561	0.00302015
Bacteria|Proteobacteria|Gammaproteobacteria|Salinisphaerales|Solimonadaceae	0.00188047	0.00117387	0.000717998	0.00164114	0.000797775	0.00128784	0.000934537	0.000820569	0.000786379	0.00181209	0.00208561	0.00302015
Bacteria|Proteobacteria|Gammaproteobacteria|Salinisphaerales|Solimonadaceae|Fontimonas	0.000592633	0.000307713	0.000239333	4.55872e-05	0	0	1.13968e-05	2.27936e-05	0	0	1.13968e-05	0
Bacteria|Proteobacteria|Gammaproteobacteria|Salinisphaerales|Solimonadaceae|Panacagrimonas	3.41904e-05	4.55872e-05	0	5.6984e-05	2.27936e-05	6.83807e-05	5.6984e-05	7.97775e-05	9.11743e-05	1.13968e-05	1.13968e-05	2.27936e-05
Bacteria|Proteobacteria|Gammaproteobacteria|Salinisphaerales|Solimonadaceae|Polycyclovorans	0.000661014	0.000444475	0.000125365	0.000729395	0.000364697	0.000547046	0.000273523	0.000182349	0.000182349	0.00128784	0.0014132	0.00219958
Bacteria|Proteobacteria|Gammaproteobacteria|Xanthomonadales	0.0501003	0.0376778	0.0450971	0.0302927	0.0211183	0.0186224	0.0217793	0.0260759	0.0403902	0.0262126	0.0399913	0.013414
Bacteria|Proteobacteria|Gammaproteobacteria|Xanthomonadales|Rhodanobacteraceae	0.00380653	0.00263266	0.00321389	0.00492341	0.00308853	0.00274663	0.00199444	0.00233634	0.00253009	0.00174371	0.00305434	0.00139041
Bacteria|Proteobacteria|Gammaproteobacteria|Xanthomonadales|Rhodanobacteraceae|Chiayiivirga	5.6984e-05	9.11743e-05	0.000364697	0.000227936	0.000113968	7.97775e-05	1.13968e-05	0	5.6984e-05	0.000125365	0.000205142	9.11743e-05
Bacteria|Proteobacteria|Gammaproteobacteria|Xanthomonadales|Rhodanobacteraceae|Dokdonella	0.00121946	0.0010599	0.00127644	0.00103711	0.00095733	0.000467268	0.000410284	0.000695204	0.00111689	0.000273523	0.000547046	5.6984e-05
Bacteria|Proteobacteria|Gammaproteobacteria|Xanthomonadales|Rhodanobacteraceae|Luteibacter	0	0	0	0.000170952	2.27936e-05	2.27936e-05	0	0	0	0	0	1.13968e-05
Bacteria|Proteobacteria|Gammaproteobacteria|Xanthomonadales|Rhodanobacteraceae|Luteibacter|Luteibacter_yeojuensis	0	0	0	0.000170952	2.27936e-05	2.27936e-05	0	0	0	0	0	1.13968e-05
Bacteria|Proteobacteria|Gammaproteobacteria|Xanthomonadales|Rhodanobacteraceae|Pseudofulvimonas	1.13968e-05	2.27936e-05	2.27936e-05	3.41904e-05	0	2.27936e-05	4.55872e-05	2.27936e-05	1.13968e-05	2.27936e-05	5.6984e-05	0
Bacteria|Proteobacteria|Gammaproteobacteria|Xanthomonadales|Rhodanobacteraceae|Rhodanobacter	0	0	0	4.55872e-05	2.27936e-05	6.83807e-05	0	0	0	0	1.13968e-05	0
Bacteria|Proteobacteria|Gammaproteobacteria|Xanthomonadales|Rhodanobacteraceae|Rhodanobacter|Rhodanobacter_sp	0	0	0	4.55872e-05	2.27936e-05	6.83807e-05	0	0	0	0	1.13968e-05	0
Bacteria|Proteobacteria|Gammaproteobacteria|Xanthomonadales|Rhodanobacteraceae|Tahibacter	9.11743e-05	1.13968e-05	0	0.000296317	0.000148158	0.000216539	0.000125365	0.000182349	3.41904e-05	9.11743e-05	0.000136761	0.000102571
Bacteria|Proteobacteria|Gammaproteobacteria|Xanthomonadales|Rhodanobacteraceae|unidentified_Rhodanobacteraceae	0.000421681	0.000455872	0.000239333	0.0017893	0.000752188	0.000866156	0.000353301	0.000478665	0.000501459	0.000398888	0.000330507	0.00028492
Bacteria|Proteobacteria|Gammaproteobacteria|Xanthomonadales|Rhodanobacteraceae|unidentified_Rhodanobacteraceae|Aquimonas_sp_enrichment_culture_clone_03SUJ1	0.000421681	0.000455872	0.000239333	0.0017893	0.000752188	0.000866156	0.000353301	0.000478665	0.000501459	0.000398888	0.000330507	0.00028492
Bacteria|Proteobacteria|Gammaproteobacteria|Xanthomonadales|Xanthomonadaceae	0.0459405	0.0347944	0.0416325	0.0252439	0.0179385	0.0157048	0.0195683	0.0234318	0.0375524	0.0243094	0.0365039	0.0117957
Bacteria|Proteobacteria|Gammaproteobacteria|Xanthomonadales|Xanthomonadaceae|Arenimonas	0.00254148	0.00175511	0.00259847	0.0042738	0.00306574	0.00259847	0.00215399	0.00314551	0.00231355	0.00271244	0.00250729	0.00202863
Bacteria|Proteobacteria|Gammaproteobacteria|Xanthomonadales|Xanthomonadaceae|Luteimonas	0.00429659	0.00273523	0.00325948	0.00165253	0.00153857	0.000968727	0.00165253	0.0014246	0.00311132	0.000524252	0.00103711	0.000136761
Bacteria|Proteobacteria|Gammaproteobacteria|Xanthomonadales|Xanthomonadaceae|Lysobacter	0.0108839	0.0105078	0.0129012	0.00351021	0.0028264	0.00206282	0.00412564	0.00439916	0.0085362	0.00732814	0.0143827	0.00286059
Bacteria|Proteobacteria|Gammaproteobacteria|Xanthomonadales|Xanthomonadaceae|Lysobacter|Lysobacter_soli	0.00382932	0.00372675	0.00395469	0.000364697	0.00031911	0.000193745	0.000262126	0.000250729	0.000421681	0.000740791	0.00102571	0.000159555
Bacteria|Proteobacteria|Gammaproteobacteria|Xanthomonadales|Xanthomonadaceae|Lysobacter|Lysobacter_sp_RHLT3-4	0.000227936	0.000205142	0.000102571	0.000444475	0.000398888	0.000262126	0.000444475	0.000273523	0.00112828	0.00095733	0.00194885	0.00063822
Bacteria|Proteobacteria|Gammaproteobacteria|Xanthomonadales|Xanthomonadaceae|Pseudoxanthomonas	0.00124225	0.00063822	0.000729395	0.00188047	0.00148158	0.0014246	0.00139041	0.00216539	0.00413704	0.00219958	0.00296317	0.0010827
Bacteria|Proteobacteria|Gammaproteobacteria|Xanthomonadales|Xanthomonadaceae|Pseudoxanthomonas|Pseudoxanthomonas_dokdonensis	0.00101431	0.000535649	0.000535649	0.00135622	0.0010827	0.000991521	0.000854759	0.00127644	0.0024845	0.00209701	0.00280361	0.0010485
Bacteria|Proteobacteria|Gammaproteobacteria|Xanthomonadales|Xanthomonadaceae|Pseudoxanthomonas|Pseudoxanthomonas_mexicana	0.000136761	3.41904e-05	0.000136761	0.000467268	0.000307713	0.000421681	0.000113968	0.000205142	0.000934537	7.97775e-05	0.000159555	3.41904e-05
Bacteria|Proteobacteria|Gammaproteobacteria|Xanthomonadales|Xanthomonadaceae|Stenotrophomonas	6.83807e-05	0.000125365	0.000250729	0.000387491	0.00031911	0.000227936	0.000501459	0.00063822	0.0010827	4.55872e-05	0.000227936	7.97775e-05
Bacteria|Proteobacteria|Gammaproteobacteria|Xanthomonadales|Xanthomonadaceae|Stenotrophomonas|Stenotrophomonas_chelatiphaga	6.83807e-05	3.41904e-05	9.11743e-05	0.00031911	0.000250729	0.000159555	0.000467268	0.00060403	0.0010485	3.41904e-05	0.000113968	0
Bacteria|Proteobacteria|Gammaproteobacteria|Xanthomonadales|Xanthomonadaceae|Vulcaniibacterium	0.000239333	0.000136761	7.97775e-05	0	1.13968e-05	0	2.27936e-05	1.13968e-05	4.55872e-05	0	0	0
Bacteria|Proteobacteria|Gammaproteobacteria|Xanthomonadales|Xanthomonadaceae|Xanthomonas	0	0	0	0	0	1.13968e-05	5.6984e-05	0.000205142	0.000433078	0	4.55872e-05	0
Bacteria|Proteobacteria|Gammaproteobacteria|unidentified_Gammaproteobacteria	0.0654518	0.0626368	0.0597078	0.0594685	0.0442195	0.0694976	0.053394	0.0559013	0.06764	0.0573714	0.0572917	0.0471257
Bacteria|Proteobacteria|Gammaproteobacteria|unidentified_Gammaproteobacteria|Burkholderiaceae	0.00100292	0.00294037	0.00330507	0.00150438	0.00227936	0.0101204	0.00466129	0.0035444	0.00997219	0.0049576	0.00608589	0.00257567
Bacteria|Proteobacteria|Gammaproteobacteria|unidentified_Gammaproteobacteria|Burkholderiaceae|Azohydromonas	4.55872e-05	3.41904e-05	5.6984e-05	0.000113968	0.000102571	0.000205142	0.000307713	0.00031911	0.00028492	0.000205142	0.000102571	0.000170952
Bacteria|Proteobacteria|Gammaproteobacteria|unidentified_Gammaproteobacteria|Burkholderiaceae|Caenimonas	0	1.13968e-05	2.27936e-05	2.27936e-05	0	0.000763585	0.000148158	7.97775e-05	9.11743e-05	3.41904e-05	6.83807e-05	3.41904e-05
Bacteria|Proteobacteria|Gammaproteobacteria|unidentified_Gammaproteobacteria|Burkholderiaceae|Caldimonas	0	5.6984e-05	6.83807e-05	3.41904e-05	9.11743e-05	0.000364697	0.000227936	7.97775e-05	0.000307713	0.000113968	7.97775e-05	3.41904e-05
Bacteria|Proteobacteria|Gammaproteobacteria|unidentified_Gammaproteobacteria|Burkholderiaceae|Hydrogenophaga	0	6.83807e-05	7.97775e-05	1.13968e-05	2.27936e-05	0.000170952	0	2.27936e-05	3.41904e-05	0.000364697	0.000307713	6.83807e-05
Bacteria|Proteobacteria|Gammaproteobacteria|unidentified_Gammaproteobacteria|Burkholderiaceae|Lautropia	4.55872e-05	9.11743e-05	4.55872e-05	6.83807e-05	7.97775e-05	0.000113968	0.000113968	4.55872e-05	0.000148158	0.000102571	0.000102571	3.41904e-05
Bacteria|Proteobacteria|Gammaproteobacteria|unidentified_Gammaproteobacteria|Burkholderiaceae|Limnobacter	2.27936e-05	6.83807e-05	7.97775e-05	1.13968e-05	3.41904e-05	4.55872e-05	6.83807e-05	6.83807e-05	6.83807e-05	6.83807e-05	6.83807e-05	4.55872e-05
Bacteria|Proteobacteria|Gammaproteobacteria|unidentified_Gammaproteobacteria|Burkholderiaceae|Massilia	0.000250729	0.000672411	0.00063822	9.11743e-05	0.000250729	0.00168673	0.000911743	0.000501459	0.00332786	0.000307713	0.000968727	0.000182349
Bacteria|Proteobacteria|Gammaproteobacteria|unidentified_Gammaproteobacteria|Burkholderiaceae|Massilia|Massilia_albidiflava	0	0	0	0	0	3.41904e-05	0	0	0.00028492	2.27936e-05	1.13968e-05	0
Bacteria|Proteobacteria|Gammaproteobacteria|unidentified_Gammaproteobacteria|Burkholderiaceae|Parasutterella	0	0	3.41904e-05	0	0	0	0	0	0	0	0	0
Bacteria|Proteobacteria|Gammaproteobacteria|unidentified_Gammaproteobacteria|Burkholderiaceae|Polaromonas	0	0	0	0	0	0.000227936	4.55872e-05	5.6984e-05	6.83807e-05	2.27936e-05	6.83807e-05	0
Bacteria|Proteobacteria|Gammaproteobacteria|unidentified_Gammaproteobacteria|Burkholderiaceae|Pseudoduganella	6.83807e-05	5.6984e-05	6.83807e-05	6.83807e-05	3.41904e-05	0.000273523	0.000102571	9.11743e-05	0.000353301	0.000478665	0.000216539	0.000113968
Bacteria|Proteobacteria|Gammaproteobacteria|unidentified_Gammaproteobacteria|Burkholderiaceae|Variovorax	0	3.41904e-05	1.13968e-05	0	6.83807e-05	0.000216539	0.000148158	7.97775e-05	0.000524252	5.6984e-05	5.6984e-05	1.13968e-05
Bacteria|Proteobacteria|Gammaproteobacteria|unidentified_Gammaproteobacteria|Burkholderiaceae|unidentified_Burkholderiaceae	2.27936e-05	0.000136761	0.000113968	0	1.13968e-05	0.000182349	2.27936e-05	1.13968e-05	0	0.000353301	0.00031911	0.000159555
Bacteria|Proteobacteria|Gammaproteobacteria|unidentified_Gammaproteobacteria|Burkholderiaceae|unidentified_Burkholderiaceae|Burkholderiales_bacterium_X4	2.27936e-05	4.55872e-05	3.41904e-05	0	0	3.41904e-05	0	0	0	5.6984e-05	0.000148158	2.27936e-05
Bacteria|Proteobacteria|Gammaproteobacteria|unidentified_Gammaproteobacteria|Burkholderiaceae|unidentified_Burkholderiaceae|bacterium_endosymbiont_of_Mortierella_elongata	0	0	0	0	1.13968e-05	3.41904e-05	0	0	0	0	1.13968e-05	0
Bacteria|Proteobacteria|Gammaproteobacteria|unidentified_Gammaproteobacteria|Burkholderiaceae|unidentified_Burkholderiaceae|beta_proteobacterium_WX163	0	2.27936e-05	0	0	0	3.41904e-05	1.13968e-05	0	0	0.000159555	0.000136761	0.000125365
Bacteria|Proteobacteria|Gammaproteobacteria|unidentified_Gammaproteobacteria|Coxiellaceae	0.000353301	0.00028492	0.000341904	7.97775e-05	7.97775e-05	0.000102571	7.97775e-05	0.000102571	0.000205142	5.6984e-05	7.97775e-05	1.13968e-05
Bacteria|Proteobacteria|Gammaproteobacteria|unidentified_Gammaproteobacteria|Coxiellaceae|Coxiella	0.000353301	0.00028492	0.000341904	7.97775e-05	7.97775e-05	0.000102571	7.97775e-05	0.000102571	0.000205142	5.6984e-05	7.97775e-05	1.13968e-05
Bacteria|Proteobacteria|Gammaproteobacteria|unidentified_Gammaproteobacteria|Methylophilaceae	2.27936e-05	4.55872e-05	4.55872e-05	0.000193745	0.000205142	0.000706601	0.00056984	0.000626823	0.000774982	0.000410284	0.000740791	0.000410284
Bacteria|Proteobacteria|Gammaproteobacteria|unidentified_Gammaproteobacteria|Methylophilaceae|Methylotenera	2.27936e-05	2.27936e-05	3.41904e-05	0.000170952	0.000159555	0.000444475	0.000547046	0.00060403	0.000695204	0.000398888	0.000706601	0.000410284
Bacteria|Proteobacteria|Gammaproteobacteria|unidentified_Gammaproteobacteria|Nitrosomonadaceae	0.0102229	0.0171522	0.0125935	0.0138357	0.0116703	0.0150552	0.0209929	0.0224289	0.0309309	0.0201153	0.0209245	0.0119438
Bacteria|Proteobacteria|Gammaproteobacteria|unidentified_Gammaproteobacteria|Nitrosomonadaceae|Nitrosomonas	5.6984e-05	9.11743e-05	4.55872e-05	1.13968e-05	1.13968e-05	6.83807e-05	2.27936e-05	0	0	2.27936e-05	2.27936e-05	2.27936e-05
Bacteria|Proteobacteria|Gammaproteobacteria|unidentified_Gammaproteobacteria|Nitrosomonadaceae|Nitrosomonas|Nitrosomonas_nitrosa	5.6984e-05	6.83807e-05	4.55872e-05	1.13968e-05	1.13968e-05	6.83807e-05	2.27936e-05	0	0	2.27936e-05	2.27936e-05	2.27936e-05
Bacteria|Proteobacteria|Gammaproteobacteria|unidentified_Gammaproteobacteria|Nitrosomonadaceae|Nitrosospira	3.41904e-05	0.000148158	7.97775e-05	3.41904e-05	6.83807e-05	0.00060403	7.97775e-05	0.000182349	0.000273523	0.000262126	0.00060403	0
Bacteria|Proteobacteria|Gammaproteobacteria|unidentified_Gammaproteobacteria|Nitrosomonadaceae|unidentified_Nitrosomonadaceae	4.55872e-05	0.000262126	0.000273523	5.6984e-05	0.000205142	0.000786379	0.000193745	0.000148158	0.000535649	0.000752188	0.00117387	0.000296317
Bacteria|Proteobacteria|Gammaproteobacteria|unidentified_Gammaproteobacteria|Nitrosomonadaceae|unidentified_Nitrosomonadaceae|Betaproteobacteria_bacterium_GR16-43	0	2.27936e-05	2.27936e-05	2.27936e-05	4.55872e-05	0	0	1.13968e-05	0	0.000273523	0.000216539	0.000170952
Bacteria|Proteobacteria|Gammaproteobacteria|unidentified_Gammaproteobacteria|Nitrosomonadaceae|unidentified_Nitrosomonadaceae|bacterium_Ellin6067	4.55872e-05	0.000239333	0.000250729	3.41904e-05	0.000159555	0.000786379	0.000193745	0.000136761	0.000535649	0.000478665	0.00095733	0.000125365
Bacteria|Proteobacteria|Gammaproteobacteria|unidentified_Gammaproteobacteria|Procabacteriaceae	0	0	0	0	0	0	0	3.41904e-05	0	0	0	0
Bacteria|Proteobacteria|Gammaproteobacteria|unidentified_Gammaproteobacteria|Procabacteriaceae|Procabacter	0	0	0	0	0	0	0	3.41904e-05	0	0	0	0
Bacteria|Proteobacteria|Gammaproteobacteria|unidentified_Gammaproteobacteria|Rhodocyclaceae	0	0	6.83807e-05	4.55872e-05	3.41904e-05	0.000170952	0.000512856	0.000478665	0.00100292	7.97775e-05	0	1.13968e-05
Bacteria|Proteobacteria|Gammaproteobacteria|unidentified_Gammaproteobacteria|Thioalkalispiraceae	3.41904e-05	2.27936e-05	1.13968e-05	0	0	0	0	0	0	0	0	0
Bacteria|Proteobacteria|Gammaproteobacteria|unidentified_Gammaproteobacteria|Thioalkalispiraceae|Thioalkalispira	3.41904e-05	2.27936e-05	1.13968e-05	0	0	0	0	0	0	0	0	0
Bacteria|Proteobacteria|Gammaproteobacteria|unidentified_Gammaproteobacteria|Woeseiaceae	0.00516275	0.00486643	0.00476386	0.000524252	0.000558443	0.000524252	0.000398888	0.000535649	0.000706601	0.000524252	0.000683807	0.000307713
Bacteria|Proteobacteria|Gammaproteobacteria|unidentified_Gammaproteobacteria|Woeseiaceae|Woeseia	0.00488922	0.00453592	0.0042738	0.000330507	0.00031911	0.000216539	0.000148158	0.000205142	0.000421681	0.000330507	0.000478665	0.000205142
Bacteria|Proteobacteria|Gammaproteobacteria|unidentified_Gammaproteobacteria|unidentified_Gammaproteobacteria	0.0443107	0.0313754	0.0321162	0.0392392	0.0252667	0.0332102	0.021312	0.0236028	0.0154654	0.0221782	0.0178588	0.0222693
Bacteria|Proteobacteria|Gammaproteobacteria|unidentified_Gammaproteobacteria|unidentified_Gammaproteobacteria|Acidibacter	0.0151919	0.011317	0.0102001	0.0176878	0.0118755	0.0146221	0.00814871	0.00927699	0.00410284	0.00953911	0.0060517	0.00984683
Bacteria|Proteobacteria|Gammaproteobacteria|unidentified_Gammaproteobacteria|unidentified_Gammaproteobacteria|Aquicella	0.00417123	0.00181209	0.00272383	0.00275802	0.00185768	0.00241612	0.00191466	0.00200584	0.00140181	0.00206282	0.00181209	0.00305434
Bacteria|Proteobacteria|Gammaproteobacteria|unidentified_Gammaproteobacteria|unidentified_Gammaproteobacteria|Candidatus_Berkiella	0.000729395	0.000330507	0.000558443	0.000250729	0.000136761	0.000205142	0.000159555	0.000170952	0.000250729	0.000524252	0.000706601	0.000866156
Bacteria|Proteobacteria|Gammaproteobacteria|unidentified_Gammaproteobacteria|unidentified_Gammaproteobacteria|Candidatus_Ovatusbacter	7.97775e-05	3.41904e-05	1.13968e-05	0.000205142	6.83807e-05	0.000102571	9.11743e-05	0.000136761	6.83807e-05	0.000136761	0.000193745	0.000148158
Bacteria|Proteobacteria|Gammaproteobacteria|unidentified_Gammaproteobacteria|unidentified_Gammaproteobacteria|Methylophaga	0	0	0	4.55872e-05	3.41904e-05	2.27936e-05	0	0	0	3.41904e-05	0	2.27936e-05
Bacteria|Proteobacteria|Gammaproteobacteria|unidentified_Gammaproteobacteria|unidentified_Gammaproteobacteria|Steroidobacter	0.0196253	0.0134368	0.0137559	0.0127416	0.00754468	0.010713	0.0078182	0.00872994	0.00607449	0.00760166	0.0056756	0.00646198
Bacteria|Proteobacteria|Gammaproteobacteria|unidentified_Gammaproteobacteria|unidentified_Gammaproteobacteria|unidentified_Gammaproteobacteria	0.00395469	0.00417123	0.00453592	0.00493481	0.0035558	0.00459291	0.00287199	0.00306574	0.00344183	0.00219958	0.00329367	0.0017779
Bacteria|Proteobacteria|Gammaproteobacteria|unidentified_Gammaproteobacteria|unidentified_Gammaproteobacteria|unidentified_Gammaproteobacteria|Steroidobacter_sp_WWH78	0.000216539	0.000159555	0.000296317	0.000250729	0.000296317	0.000307713	0.000250729	0.000376094	0.00028492	0.000159555	0.000387491	0.000558443
Bacteria|Proteobacteria|Gammaproteobacteria|unidentified_Gammaproteobacteria|unidentified_Gammaproteobacteria|unidentified_Gammaproteobacteria|agricultural_soil_bacterium_SC-I-16	4.55872e-05	1.13968e-05	0	7.97775e-05	4.55872e-05	1.13968e-05	0	0	3.41904e-05	3.41904e-05	0	6.83807e-05
Bacteria|Proteobacteria|Gammaproteobacteria|unidentified_Gammaproteobacteria|unidentified_Gammaproteobacteria|unidentified_Gammaproteobacteria|agricultural_soil_bacterium_SC-I-81	5.6984e-05	0.000102571	3.41904e-05	0.000193745	5.6984e-05	0.000102571	3.41904e-05	7.97775e-05	5.6984e-05	2.27936e-05	3.41904e-05	2.27936e-05
Bacteria|Proteobacteria|Gammaproteobacteria|unidentified_Gammaproteobacteria|unidentified_Gammaproteobacteria|unidentified_Gammaproteobacteria|bacterium_endosymbiont_of_Onthophagus_Taurus	0.0021198	0.00207422	0.00219958	0.00232495	0.00174371	0.00160695	0.000820569	0.000991521	0.000968727	0.000535649	0.000809172	0.000307713
Bacteria|Proteobacteria|Gammaproteobacteria|unidentified_Gammaproteobacteria|unidentified_Gammaproteobacteria|unidentified_Gammaproteobacteria|bacterium_enrichment_culture_clone_Anammox_13	0.000216539	0.00109409	0.00101431	0.000136761	0.000410284	0.00149298	0.000854759	0.000752188	0.00117387	0.000661014	0.00132203	0.000159555
Bacteria|Proteobacteria|Gammaproteobacteria|unidentified_Gammaproteobacteria|unidentified_Gammaproteobacteria|unidentified_Gammaproteobacteria|beta_proteobacterium_WWH154	0	1.13968e-05	1.13968e-05	0	0	7.97775e-05	2.27936e-05	1.13968e-05	1.13968e-05	0	1.13968e-05	0
Bacteria|Proteobacteria|Gammaproteobacteria|unidentified_Gammaproteobacteria|unidentified_Gammaproteobacteria|unidentified_Gammaproteobacteria|gamma_proteobacterium_WY1	0.000170952	0	5.6984e-05	0.000125365	3.41904e-05	0	0	0	0	0	0	0
Bacteria|Rokubacteria	0.010109	0.0163316	0.0151805	0.0123199	0.0185426	0.0275802	0.0238649	0.0260417	0.0277854	0.0265317	0.025563	0.0372219
Bacteria|Rokubacteria|unidentified_Rokubacteria	0.000182349	0.000410284	3.41904e-05	4.55872e-05	4.55872e-05	0.000136761	0.000125365	6.83807e-05	2.27936e-05	0.000113968	0.000136761	0.000102571
Bacteria|Rokubacteria|unidentified_Rokubacteria|unidentified_Rokubacteria	0.000182349	0.000410284	3.41904e-05	4.55872e-05	4.55872e-05	0.000136761	0.000125365	6.83807e-05	2.27936e-05	0.000113968	0.000136761	0.000102571
Bacteria|Rokubacteria|unidentified_Rokubacteria|unidentified_Rokubacteria|unidentified_Rokubacteria	0.000182349	0.000410284	3.41904e-05	4.55872e-05	4.55872e-05	0.000136761	0.000125365	6.83807e-05	2.27936e-05	0.000113968	0.000136761	0.000102571
Bacteria|Rokubacteria|unidentified_Rokubacteria|unidentified_Rokubacteria|unidentified_Rokubacteria|unidentified_Rokubacteria	0.000182349	0.000410284	3.41904e-05	4.55872e-05	4.55872e-05	0.000136761	0.000125365	6.83807e-05	2.27936e-05	0.000113968	0.000136761	0.000102571
Bacteria|Rokubacteria|unidentified_Rokubacteria|unidentified_Rokubacteria|unidentified_Rokubacteria|unidentified_Rokubacteria|bacterium_WX65	0.000170952	0.000410284	3.41904e-05	4.55872e-05	4.55872e-05	0.000136761	0.000125365	6.83807e-05	2.27936e-05	0.000113968	0.000113968	9.11743e-05
Bacteria|Rokubacteria|unidentified_Rokubacteria|unidentified_Rokubacteria|unidentified_Rokubacteria|unidentified_Rokubacteria|candidate_division_NC10_bacterium_CSP1-5	1.13968e-05	0	0	0	0	0	0	0	0	0	2.27936e-05	1.13968e-05
Bacteria|Spirochaetes	0.000227936	0.000170952	0.000170952	0.000136761	0.000136761	0.000227936	9.11743e-05	7.97775e-05	0.000250729	0.000193745	0.00113968	0.000182349
Bacteria|Spirochaetes|Spirochaetia	0.000227936	0.000170952	0.000170952	0.000136761	0.000136761	0.000227936	9.11743e-05	7.97775e-05	0.000250729	0.000170952	0.00101431	0.000170952
Bacteria|Spirochaetes|Spirochaetia|Spirochaetales	0.000227936	0.000170952	0.000170952	0.000136761	0.000136761	0.000227936	9.11743e-05	7.97775e-05	0.000250729	0.000170952	0.00101431	0.000170952
Bacteria|Spirochaetes|Spirochaetia|Spirochaetales|Spirochaetaceae	0.000227936	0.000170952	0.000170952	0.000136761	0.000136761	0.000227936	9.11743e-05	7.97775e-05	0.000250729	0.000170952	0.00101431	0.000170952
Bacteria|Spirochaetes|Spirochaetia|Spirochaetales|Spirochaetaceae|unidentified_Spirochaetaceae	0.000216539	0.000136761	0.000170952	0.000125365	0.000125365	0.000182349	9.11743e-05	5.6984e-05	0.000182349	0.000170952	0.000945934	0.000159555
Bacteria|Spirochaetes|Spirochaetia|Spirochaetales|Spirochaetaceae|unidentified_Spirochaetaceae|Treponema_sp_Ru2	1.13968e-05	0	0	0	0	0	0	0	0	1.13968e-05	5.6984e-05	2.27936e-05
Bacteria|Spirochaetes|unidentified_Spirochaetes	0	0	0	0	0	0	0	0	0	2.27936e-05	0.000125365	1.13968e-05
Bacteria|Spirochaetes|unidentified_Spirochaetes|unidentified_Spirochaetes	0	0	0	0	0	0	0	0	0	2.27936e-05	0.000125365	1.13968e-05
Bacteria|Spirochaetes|unidentified_Spirochaetes|unidentified_Spirochaetes|Leptospiraceae	0	0	0	0	0	0	0	0	0	2.27936e-05	0.000125365	1.13968e-05
Bacteria|Spirochaetes|unidentified_Spirochaetes|unidentified_Spirochaetes|Leptospiraceae|Turneriella	0	0	0	0	0	0	0	0	0	2.27936e-05	0.000125365	1.13968e-05
Bacteria|Synergistetes	0	0	0	0	0	0	0	0	0	0	3.41904e-05	1.13968e-05
Bacteria|Synergistetes|Synergistia	0	0	0	0	0	0	0	0	0	0	3.41904e-05	1.13968e-05
Bacteria|Synergistetes|Synergistia|Synergistales	0	0	0	0	0	0	0	0	0	0	3.41904e-05	1.13968e-05
Bacteria|Synergistetes|Synergistia|Synergistales|Synergistaceae	0	0	0	0	0	0	0	0	0	0	3.41904e-05	1.13968e-05
Bacteria|Synergistetes|Synergistia|Synergistales|Synergistaceae|Aminivibrio	0	0	0	0	0	0	0	0	0	0	3.41904e-05	1.13968e-05
Bacteria|Tenericutes	4.55872e-05	9.11743e-05	2.27936e-05	0	1.13968e-05	5.6984e-05	3.41904e-05	2.27936e-05	2.27936e-05	3.41904e-05	0	0
Bacteria|Tenericutes|Mollicutes	4.55872e-05	9.11743e-05	2.27936e-05	0	1.13968e-05	5.6984e-05	3.41904e-05	2.27936e-05	2.27936e-05	3.41904e-05	0	0
Bacteria|Tenericutes|Mollicutes|Haloplasmatales	4.55872e-05	6.83807e-05	1.13968e-05	0	1.13968e-05	5.6984e-05	0	2.27936e-05	2.27936e-05	3.41904e-05	0	0
Bacteria|Tenericutes|Mollicutes|Haloplasmatales|Haloplasmataceae	4.55872e-05	6.83807e-05	1.13968e-05	0	1.13968e-05	5.6984e-05	0	2.27936e-05	2.27936e-05	3.41904e-05	0	0
Bacteria|Tenericutes|Mollicutes|Haloplasmatales|Haloplasmataceae|Haloplasma	4.55872e-05	6.83807e-05	1.13968e-05	0	1.13968e-05	5.6984e-05	0	2.27936e-05	2.27936e-05	3.41904e-05	0	0
Bacteria|Thermotogae	0	3.41904e-05	4.55872e-05	3.41904e-05	2.27936e-05	3.41904e-05	5.6984e-05	2.27936e-05	5.6984e-05	2.27936e-05	9.11743e-05	1.13968e-05
Bacteria|Thermotogae|unidentified_Thermotogae	0	3.41904e-05	4.55872e-05	3.41904e-05	2.27936e-05	3.41904e-05	5.6984e-05	2.27936e-05	5.6984e-05	2.27936e-05	9.11743e-05	1.13968e-05
Bacteria|Thermotogae|unidentified_Thermotogae|Petrotogales	0	3.41904e-05	4.55872e-05	3.41904e-05	2.27936e-05	3.41904e-05	5.6984e-05	2.27936e-05	5.6984e-05	2.27936e-05	9.11743e-05	1.13968e-05
Bacteria|Thermotogae|unidentified_Thermotogae|Petrotogales|unidentified_Petrotogales	0	3.41904e-05	4.55872e-05	3.41904e-05	2.27936e-05	3.41904e-05	5.6984e-05	2.27936e-05	5.6984e-05	2.27936e-05	9.11743e-05	1.13968e-05
Bacteria|Thermotogae|unidentified_Thermotogae|Petrotogales|unidentified_Petrotogales|Defluviitoga	0	3.41904e-05	4.55872e-05	3.41904e-05	2.27936e-05	3.41904e-05	5.6984e-05	2.27936e-05	5.6984e-05	2.27936e-05	9.11743e-05	1.13968e-05
Bacteria|Verrucomicrobia	0.0117957	0.0124909	0.010713	0.0159327	0.0130607	0.0172775	0.0140067	0.0142802	0.0166849	0.0131519	0.0149754	0.015454
Bacteria|Verrucomicrobia|Verrucomicrobiae	0.0117957	0.0124909	0.010713	0.0159327	0.0130607	0.0172775	0.0140067	0.0142802	0.0166849	0.0131519	0.0149754	0.015454
Bacteria|Verrucomicrobia|Verrucomicrobiae|Chthoniobacterales	0.0014246	0.0010713	0.00132203	0.00332786	0.00225656	0.0035444	0.00253009	0.0028492	0.00307713	0.00156136	0.00111689	0.00204003
Bacteria|Verrucomicrobia|Verrucomicrobiae|Chthoniobacterales|Chthoniobacteraceae	0.00133342	0.000968727	0.00124225	0.00321389	0.00215399	0.00344183	0.00237053	0.00274663	0.00291758	0.00152717	0.00109409	0.00192606
Bacteria|Verrucomicrobia|Verrucomicrobiae|Chthoniobacterales|Chthoniobacteraceae|Candidatus_Udaeobacter	0.000216539	0.000216539	0.000250729	0.000877553	0.000558443	0.000911743	0.000455872	0.000512856	0.000592633	0.000227936	0.000262126	0.000410284
Bacteria|Verrucomicrobia|Verrucomicrobiae|Chthoniobacterales|Chthoniobacteraceae|Candidatus_Udaeobacter|Verrucomicrobia_bacterium_OR-59	9.11743e-05	0.000125365	0.000205142	0.000455872	0.000170952	0.000364697	0.00028492	0.000353301	0.000398888	0.000125365	0.000136761	0.000262126
Bacteria|Verrucomicrobia|Verrucomicrobiae|Chthoniobacterales|Chthoniobacteraceae|Chthoniobacter	0.000911743	0.000717998	0.000854759	0.00217679	0.00153857	0.00242752	0.0017665	0.0021426	0.00210841	0.00128784	0.000797775	0.00148158
Bacteria|Verrucomicrobia|Verrucomicrobiae|Chthoniobacterales|unidentified_Chthoniobacterales	2.27936e-05	2.27936e-05	3.41904e-05	1.13968e-05	0	0	0	0	0	1.13968e-05	0	2.27936e-05
Bacteria|Verrucomicrobia|Verrucomicrobiae|Chthoniobacterales|unidentified_Chthoniobacterales|Candidatus_Xiphinematobacter	2.27936e-05	2.27936e-05	2.27936e-05	1.13968e-05	0	0	0	0	0	1.13968e-05	0	0
Bacteria|Verrucomicrobia|Verrucomicrobiae|Chthoniobacterales|unidentified_Chthoniobacterales|Terrimicrobium	0	0	1.13968e-05	0	0	0	0	0	0	0	0	2.27936e-05
Bacteria|Verrucomicrobia|Verrucomicrobiae|Methylacidiphilales	6.83807e-05	1.13968e-05	1.13968e-05	0	4.55872e-05	2.27936e-05	0	1.13968e-05	1.13968e-05	2.27936e-05	0	0
Bacteria|Verrucomicrobia|Verrucomicrobiae|Methylacidiphilales|Methylacidiphilaceae	6.83807e-05	1.13968e-05	1.13968e-05	0	4.55872e-05	2.27936e-05	0	1.13968e-05	1.13968e-05	2.27936e-05	0	0
Bacteria|Verrucomicrobia|Verrucomicrobiae|Methylacidiphilales|Methylacidiphilaceae|unidentified_Methylacidiphilaceae	0	0	0	0	0	0	0	0	0	2.27936e-05	0	0
Bacteria|Verrucomicrobia|Verrucomicrobiae|Methylacidiphilales|Methylacidiphilaceae|unidentified_Methylacidiphilaceae|candidate_division_WWE3_bacterium_RIFCSPLOWO2_01_FULL_53_14	0	0	0	0	0	0	0	0	0	2.27936e-05	0	0
Bacteria|Verrucomicrobia|Verrucomicrobiae|Opitutales	0.00132203	0.00175511	0.00209701	0.00270104	0.00206282	0.00366977	0.0031797	0.00297456	0.00303155	0.00225656	0.00254148	0.0017893
Bacteria|Verrucomicrobia|Verrucomicrobiae|Opitutales|Opitutaceae	0.00132203	0.00175511	0.00207422	0.00270104	0.00206282	0.00366977	0.0031797	0.00297456	0.00303155	0.00219958	0.00254148	0.0017893
Bacteria|Verrucomicrobia|Verrucomicrobiae|Opitutales|Opitutaceae|Alterococcus	0.000182349	0.000296317	0.000398888	0.000102571	9.11743e-05	0.000113968	0.000193745	0.000205142	0.000136761	0.000182349	3.41904e-05	5.6984e-05
Bacteria|Verrucomicrobia|Verrucomicrobiae|Opitutales|Opitutaceae|Lacunisphaera	3.41904e-05	4.55872e-05	7.97775e-05	0.000136761	0.000102571	0.000136761	4.55872e-05	0.000170952	0.000193745	9.11743e-05	0.000125365	5.6984e-05
Bacteria|Verrucomicrobia|Verrucomicrobiae|Opitutales|Opitutaceae|Lacunisphaera|Lacunisphaera_limnophila	3.41904e-05	4.55872e-05	4.55872e-05	0.000102571	0.000102571	0.000102571	3.41904e-05	5.6984e-05	0.000113968	7.97775e-05	0.000125365	4.55872e-05
Bacteria|Verrucomicrobia|Verrucomicrobiae|Opitutales|Opitutaceae|Opitutus	0.000490062	0.000866156	0.00088895	0.00127644	0.000854759	0.00167533	0.00162974	0.00126504	0.0014246	0.0010599	0.00121946	0.000626823
Bacteria|Verrucomicrobia|Verrucomicrobiae|Verrucomicrobiales	0.00140181	0.00111689	0.00117387	0.00184628	0.00161834	0.0017665	0.00218818	0.00205142	0.00260987	0.0010713	0.00115108	0.00111689
Bacteria|Verrucomicrobia|Verrucomicrobiae|Verrucomicrobiales|Akkermansiaceae	0.000102571	5.6984e-05	0.000216539	0.000159555	0.000113968	0.000102571	6.83807e-05	4.55872e-05	0.000193745	0.000113968	9.11743e-05	4.55872e-05
Bacteria|Verrucomicrobia|Verrucomicrobiae|Verrucomicrobiales|Akkermansiaceae|Akkermansia	0.000102571	5.6984e-05	0.000216539	0.000159555	0.000113968	0.000102571	6.83807e-05	4.55872e-05	0.000193745	0.000113968	9.11743e-05	4.55872e-05
Bacteria|Verrucomicrobia|Verrucomicrobiae|Verrucomicrobiales|Rubritaleaceae	0.00103711	0.000615427	0.00056984	0.000877553	0.000763585	0.000763585	0.00115108	0.00132203	0.00136761	0.000341904	0.000672411	0.00060403
Bacteria|Verrucomicrobia|Verrucomicrobiae|Verrucomicrobiales|Rubritaleaceae|Luteolibacter	0.00103711	0.000615427	0.00056984	0.000877553	0.000763585	0.000763585	0.00115108	0.00132203	0.00136761	0.000341904	0.000672411	0.00060403
Bacteria|Verrucomicrobia|Verrucomicrobiae|Verrucomicrobiales|Rubritaleaceae|Luteolibacter|Luteolibacter_algae	2.27936e-05	0	1.13968e-05	0	1.13968e-05	0	0	4.55872e-05	3.41904e-05	0	0	0
Bacteria|Verrucomicrobia|Verrucomicrobiae|Verrucomicrobiales|Rubritaleaceae|Luteolibacter|Verrucomicrobium_sp_IMCC25902	2.27936e-05	1.13968e-05	3.41904e-05	0.000170952	0.000113968	0.000102571	2.27936e-05	0	7.97775e-05	5.6984e-05	7.97775e-05	4.55872e-05
Bacteria|Verrucomicrobia|Verrucomicrobiae|Verrucomicrobiales|Verrucomicrobiaceae	0.000262126	0.000444475	0.000387491	0.000809172	0.000740791	0.000900346	0.000968727	0.000683807	0.0010485	0.000615427	0.000387491	0.000444475
Bacteria|Verrucomicrobia|Verrucomicrobiae|Verrucomicrobiales|Verrucomicrobiaceae|Prosthecobacter	1.13968e-05	0	2.27936e-05	9.11743e-05	0.000113968	0.000113968	0.000113968	5.6984e-05	0.000216539	4.55872e-05	0	0
Bacteria|Verrucomicrobia|Verrucomicrobiae|Verrucomicrobiales|Verrucomicrobiaceae|Roseimicrobium	0.000136761	0.000250729	0.000182349	0.000296317	0.000307713	0.000296317	0.000330507	0.000273523	0.000341904	0.000159555	0.000148158	0.000136761
Bacteria|Verrucomicrobia|Verrucomicrobiae|Verrucomicrobiales|Verrucomicrobiaceae|Roseimicrobium|Roseimicrobium_gellanilyticum	5.6984e-05	7.97775e-05	3.41904e-05	5.6984e-05	5.6984e-05	4.55872e-05	0.000136761	7.97775e-05	5.6984e-05	2.27936e-05	1.13968e-05	4.55872e-05
Bacteria|Verrucomicrobia|Verrucomicrobiae|Verrucomicrobiales|Verrucomicrobiaceae|Verrucomicrobium	1.13968e-05	0	0	0	0	2.27936e-05	0.000102571	2.27936e-05	1.13968e-05	1.13968e-05	2.27936e-05	0
Bacteria|Verrucomicrobia|Verrucomicrobiae|unidentified_Verrucomicrobiae	7.97775e-05	0.000193745	0.000136761	9.11743e-05	0.000125365	0.000125365	0.000170952	0.000125365	0.000136761	0.000262126	0.000205142	0.000216539
Bacteria|Verrucomicrobia|Verrucomicrobiae|unidentified_Verrucomicrobiae|unidentified_Verrucomicrobiae	7.97775e-05	0.000193745	0.000136761	9.11743e-05	0.000125365	0.000125365	0.000170952	0.000125365	0.000136761	0.000262126	0.000205142	0.000216539
Bacteria|Verrucomicrobia|Verrucomicrobiae|unidentified_Verrucomicrobiae|unidentified_Verrucomicrobiae|Pedosphaera	0	0	0	0	0	0	0	0	0	0	3.41904e-05	0
Bacteria|Verrucomicrobia|Verrucomicrobiae|unidentified_Verrucomicrobiae|unidentified_Verrucomicrobiae|unidentified_Verrucomicrobiae	7.97775e-05	0.000193745	0.000136761	9.11743e-05	0.000125365	0.000125365	0.000170952	0.000125365	0.000136761	0.000262126	0.000170952	0.000216539
Bacteria|Verrucomicrobia|Verrucomicrobiae|unidentified_Verrucomicrobiae|unidentified_Verrucomicrobiae|unidentified_Verrucomicrobiae|Oikopleura_dioica	5.6984e-05	0.000136761	0.000102571	0	3.41904e-05	2.27936e-05	0	3.41904e-05	0	2.27936e-05	2.27936e-05	2.27936e-05
Bacteria|Verrucomicrobia|Verrucomicrobiae|unidentified_Verrucomicrobiae|unidentified_Verrucomicrobiae|unidentified_Verrucomicrobiae|bacterium_Ellin517	2.27936e-05	5.6984e-05	3.41904e-05	9.11743e-05	9.11743e-05	0.000102571	0.000170952	9.11743e-05	0.000136761	0.000239333	0.000148158	0.000193745
Bacteria|Zixibacteria	0	0	0	0	0	0	0	0	0	1.13968e-05	0	5.6984e-05
Bacteria|unidentified_Bacteria	0.00974426	0.00830826	0.00857039	0.00404586	0.00286059	0.00388631	0.00405726	0.0039091	0.00403446	0.00325948	0.00321389	0.00345323
Bacteria|unidentified_Bacteria|unidentified_Bacteria	0.00974426	0.00830826	0.00857039	0.00404586	0.00286059	0.00388631	0.00405726	0.0039091	0.00403446	0.00325948	0.00321389	0.00345323
Bacteria|unidentified_Bacteria|unidentified_Bacteria|Halanaerobiales	1.13968e-05	0	2.27936e-05	2.27936e-05	3.41904e-05	1.13968e-05	2.27936e-05	1.13968e-05	0	0	0	1.13968e-05
Bacteria|unidentified_Bacteria|unidentified_Bacteria|Halanaerobiales|Halanaerobiaceae	0	0	1.13968e-05	2.27936e-05	1.13968e-05	1.13968e-05	2.27936e-05	1.13968e-05	0	0	0	1.13968e-05
Bacteria|unidentified_Bacteria|unidentified_Bacteria|Halanaerobiales|Halanaerobiaceae|Halocella	0	0	1.13968e-05	2.27936e-05	1.13968e-05	1.13968e-05	2.27936e-05	1.13968e-05	0	0	0	1.13968e-05
Bacteria|unidentified_Bacteria|unidentified_Bacteria|Halanaerobiales|Halobacteroidaceae	1.13968e-05	0	1.13968e-05	0	2.27936e-05	0	0	0	0	0	0	0
Bacteria|unidentified_Bacteria|unidentified_Bacteria|unidentified_Bacteria	0.00973286	0.00830826	0.00854759	0.00402307	0.0028264	0.00387491	0.00403446	0.0038977	0.00403446	0.00325948	0.00321389	0.00344183
Bacteria|unidentified_Bacteria|unidentified_Bacteria|unidentified_Bacteria|unidentified_Bacteria	0.00973286	0.00830826	0.00854759	0.00402307	0.0028264	0.00387491	0.00403446	0.0038977	0.00403446	0.00325948	0.00321389	0.00344183
Bacteria|unidentified_Bacteria|unidentified_Bacteria|unidentified_Bacteria|unidentified_Bacteria|Candidatus_Babela	6.83807e-05	3.41904e-05	0	0	0	0	0	0	0	0	0	0
Bacteria|unidentified_Bacteria|unidentified_Bacteria|unidentified_Bacteria|unidentified_Bacteria|Candidatus_Entotheonella	0.00119666	0.00254148	0.00200584	0.00144739	0.001436	0.00157276	0.00140181	0.0017893	0.001436	0.00158415	0.0014246	0.000444475
Bacteria|unidentified_Bacteria|unidentified_Bacteria|unidentified_Bacteria|unidentified_Bacteria|Candidatus_Omnitrophus	9.11743e-05	3.41904e-05	4.55872e-05	0	0	0	2.27936e-05	3.41904e-05	1.13968e-05	1.13968e-05	1.13968e-05	2.27936e-05
Bacteria|unidentified_Bacteria|unidentified_Bacteria|unidentified_Bacteria|unidentified_Bacteria|Candidatus_Saccharimonas	0	0	3.41904e-05	0	0	0	0	0	0	0	0	0
Bacteria|unidentified_Bacteria|unidentified_Bacteria|unidentified_Bacteria|unidentified_Bacteria|unidentified_Bacteria	0.0081715	0.00557303	0.00623404	0.00217679	0.00110549	0.00201723	0.0024731	0.00200584	0.00237053	0.00156136	0.00167533	0.00273523
Bacteria|unidentified_Bacteria|unidentified_Bacteria|unidentified_Bacteria|unidentified_Bacteria|unidentified_Bacteria|Burkholderiales_bacterium_Beta_02	0	0	1.13968e-05	0	1.13968e-05	6.83807e-05	1.13968e-05	2.27936e-05	7.97775e-05	0	0	5.6984e-05
Bacteria|unidentified_Bacteria|unidentified_Bacteria|unidentified_Bacteria|unidentified_Bacteria|unidentified_Bacteria|Candidatus_Saccharibacteria_bacterium_GW2011_GWC2_44_17	1.13968e-05	0	0	2.27936e-05	0	0	1.13968e-05	2.27936e-05	2.27936e-05	0	0	0
Bacteria|unidentified_Bacteria|unidentified_Bacteria|unidentified_Bacteria|unidentified_Bacteria|unidentified_Bacteria|Candidatus_Saccharibacteria_bacterium_RAAC3_TM7_1	4.55872e-05	0.000170952	0.000182349	0	0	0	3.41904e-05	3.41904e-05	7.97775e-05	1.13968e-05	0	2.27936e-05
Bacteria|unidentified_Bacteria|unidentified_Bacteria|unidentified_Bacteria|unidentified_Bacteria|unidentified_Bacteria|Omnitrophica_WOR_2_bacterium_GWF2_38_59	1.13968e-05	4.55872e-05	0	1.13968e-05	0	0	3.41904e-05	0	0	0	0	0
Bacteria|unidentified_Bacteria|unidentified_Bacteria|unidentified_Bacteria|unidentified_Bacteria|unidentified_Bacteria|bacterium_LWQ8	0.000102571	4.55872e-05	7.97775e-05	6.83807e-05	3.41904e-05	6.83807e-05	1.13968e-05	0.000102571	4.55872e-05	3.41904e-05	2.27936e-05	3.41904e-05
Bacteria|unidentified_Bacteria|unidentified_Bacteria|unidentified_Bacteria|unidentified_Bacteria|unidentified_Bacteria|bacterium_LY17	1.13968e-05	2.27936e-05	2.27936e-05	7.97775e-05	5.6984e-05	7.97775e-05	0.000113968	9.11743e-05	6.83807e-05	2.27936e-05	1.13968e-05	0.000102571
Bacteria|unidentified_Bacteria|unidentified_Bacteria|unidentified_Bacteria|unidentified_Bacteria|unidentified_Bacteria|bacterium_enrichment_culture_clone_EBa3	4.55872e-05	3.41904e-05	2.27936e-05	1.13968e-05	0	1.13968e-05	9.11743e-05	0	0	1.13968e-05	1.13968e-05	2.27936e-05
Bacteria|unidentified_Bacteria|unidentified_Bacteria|unidentified_Bacteria|unidentified_Bacteria|unidentified_Bacteria|candidate_division_TM6_bacterium_GW2011_GWF2_33_332	3.41904e-05	0	0	0	0	0	0	0	0	3.41904e-05	0	0
Bacteria|unidentified_Bacteria|unidentified_Bacteria|unidentified_Bacteria|unidentified_Bacteria|unidentified_Bacteria|candidate_division_TM7_bacterium_JGI_0001002-L20	0	2.27936e-05	0	2.27936e-05	2.27936e-05	2.27936e-05	0.000113968	4.55872e-05	5.6984e-05	2.27936e-05	7.97775e-05	5.6984e-05
Bacteria|unidentified_Bacteria|unidentified_Bacteria|unidentified_Bacteria|unidentified_Bacteria|unidentified_Bacteria|candidate_division_TM7_bacterium_LY2	3.41904e-05	0.000148158	9.11743e-05	0	0	0	0	0	0	0	0	0
Bacteria|unidentified_Bacteria|unidentified_Bacteria|unidentified_Bacteria|unidentified_Bacteria|unidentified_Bacteria|candidate_division_TM7_genomosp_GTL1	0	0	0	0	1.13968e-05	0	1.13968e-05	1.13968e-05	0	0	0	4.55872e-05
Bacteria|unidentified_Bacteria|unidentified_Bacteria|unidentified_Bacteria|unidentified_Bacteria|unidentified_Bacteria|soil_bacterium_WF55	5.6984e-05	0.000193745	0.000159555	0	2.27936e-05	2.27936e-05	4.55872e-05	6.83807e-05	5.6984e-05	3.41904e-05	4.55872e-05	0.000102571
Bacteria|unidentified_Bacteria|unidentified_Bacteria|unidentified_Bacteria|unidentified_Bacteria|unidentified_Bacteria|soil_bacterium_WWH121	0.000216539	0.000205142	0.000239333	0.000262126	0.000159555	0.000296317	0.000216539	0.000227936	0.000205142	0.000113968	0.000159555	0.000239333

## Sheet: S9
Dataset S9.Distinctive abundance of fungal species between four different groups using LEfSe analysis.
Class	T0	T0	T0	T1	T1	T1	T5	T5	T5	T30	T30	T30
Fungi	0.996385	0.997404	0.997891	0.981645	0.993418	0.993812	0.98781	0.977752	0.981483	0.99416	0.98876	0.992004
Fungi|Aphelidiomycota	0.0020858	0.00363855	0.00635009	0.00667455	0.00294329	0.00442652	0.00185404	0.00215532	0.0055853	0.00625739	0.0129551	0.00120513
Fungi|Aphelidiomycota|Aphelidiomycetes	0.0020858	0.00363855	0.00635009	0.00667455	0.00294329	0.00442652	0.00185404	0.00215532	0.0055853	0.00625739	0.0129551	0.00120513
Fungi|Aphelidiomycota|Aphelidiomycetes|GS16	0.0020858	0.00363855	0.00635009	0.00667455	0.00294329	0.00442652	0.00185404	0.00215532	0.0055853	0.00625739	0.0129551	0.00120513
Fungi|Ascomycota	0.354284	0.410994	0.4141	0.434448	0.429558	0.397483	0.55255	0.503604	0.443301	0.420914	0.383624	0.377738
Fungi|Ascomycota|Archaeorhizomycetes	0	2.31755e-05	0	0	0	2.31755e-05	0	0	0	0	2.31755e-05	0
Fungi|Ascomycota|Archaeorhizomycetes|Archaeorhizomycetales	0	2.31755e-05	0	0	0	2.31755e-05	0	0	0	0	2.31755e-05	0
Fungi|Ascomycota|Archaeorhizomycetes|Archaeorhizomycetales|Archaeorhizomycetaceae	0	2.31755e-05	0	0	0	2.31755e-05	0	0	0	0	2.31755e-05	0
Fungi|Ascomycota|Archaeorhizomycetes|Archaeorhizomycetales|Archaeorhizomycetaceae|Archaeorhizomyces	0	2.31755e-05	0	0	0	2.31755e-05	0	0	0	0	2.31755e-05	0
Fungi|Ascomycota|Dothideomycetes	0.0196065	0.0146006	0.01518	0.0184709	0.0199773	0.0176829	0.0258407	0.0394679	0.0250295	0.197757	0.055853	0.213655
Fungi|Ascomycota|Dothideomycetes|Capnodiales	0.00440335	0.000533037	0.00305917	0.00542307	0.00407889	0.00264201	0.00196992	0.0034995	0.00243343	0.0185868	0.0138126	0.0484832
Fungi|Ascomycota|Dothideomycetes|Capnodiales|Cladosporiaceae	0.00243343	0.000533037	0.000857494	0.00542307	0.00407889	0.00264201	0.00196992	0.0034995	0.00243343	0.0185868	0.0137894	0.0481355
Fungi|Ascomycota|Dothideomycetes|Capnodiales|Cladosporiaceae|Cladosporium	0.00238708	0.000533037	0.000811143	0.00516814	0.00407889	0.00264201	0.00192357	0.00342998	0.00243343	0.0184245	0.0135808	0.0472085
Fungi|Ascomycota|Dothideomycetes|Capnodiales|Cladosporiaceae|Cladosporium|Cladosporium_chasmanthicola	0.000787967	0.000324457	0.000509861	0.00176134	0.00101972	0.00111242	0.000787967	0.00173816	0.00111242	0.0102204	0.00658184	0.0310552
Fungi|Ascomycota|Dothideomycetes|Capnodiales|Cladosporiaceae|Cladosporium|Cladosporium_cladosporioides	0	0	0	0	0	0	0	0.000115878	0	4.6351e-05	0.000115878	2.31755e-05
Fungi|Ascomycota|Dothideomycetes|Capnodiales|Cladosporiaceae|Cladosporium|Cladosporium_limoniforme	0.00157593	9.2702e-05	0.000301282	0.00213215	0.00215532	0.000903845	0.000973371	0.00125148	0.00118195	0.00475098	0.00542307	0.0109157
Fungi|Ascomycota|Dothideomycetes|Capnodiales|Mycosphaerellaceae	0.00196992	0	0.00220167	0	0	0	0	0	0	0	0	0.000347633
Fungi|Ascomycota|Dothideomycetes|Capnodiales|Mycosphaerellaceae|Polythrincium	0.00196992	0	0.00220167	0	0	0	0	0	0	0	0	0
Fungi|Ascomycota|Dothideomycetes|Capnodiales|Mycosphaerellaceae|Polythrincium|Polythrincium_trifolii	0.00196992	0	0.00220167	0	0	0	0	0	0	0	0	0
Fungi|Ascomycota|Dothideomycetes|Capnodiales|Mycosphaerellaceae|Zymoseptoria	0	0	0	0	0	0	0	0	0	0	0	0.000347633
Fungi|Ascomycota|Dothideomycetes|Capnodiales|Teratosphaeriaceae	0	0	0	0	0	0	0	0	0	0	2.31755e-05	0
Fungi|Ascomycota|Dothideomycetes|Capnodiales|Teratosphaeriaceae|Lapidomyces	0	0	0	0	0	0	0	0	0	0	2.31755e-05	0
Fungi|Ascomycota|Dothideomycetes|Dothideales	2.31755e-05	4.6351e-05	2.31755e-05	0.000185404	0	6.95265e-05	0.000185404	0.000162229	0	0.000254931	2.31755e-05	0.000254931
Fungi|Ascomycota|Dothideomycetes|Dothideales|Aureobasidiaceae	2.31755e-05	4.6351e-05	2.31755e-05	0.000185404	0	6.95265e-05	0.000185404	0.000162229	0	0.000254931	2.31755e-05	0.000254931
Fungi|Ascomycota|Dothideomycetes|Dothideales|Aureobasidiaceae|Aureobasidium	2.31755e-05	4.6351e-05	2.31755e-05	0.000185404	0	6.95265e-05	0.000185404	0.000162229	0	0.000254931	2.31755e-05	0.000254931
Fungi|Ascomycota|Dothideomycetes|Dothideales|Aureobasidiaceae|Aureobasidium|Aureobasidium_pullulans	2.31755e-05	4.6351e-05	2.31755e-05	0.000185404	0	6.95265e-05	0.000185404	0.000162229	0	0.000254931	2.31755e-05	0.000254931
Fungi|Ascomycota|Dothideomycetes|Dothideomycetes_ord_Incertae_sedis	0.000741616	0.00178451	0.00164546	0.00046351	0.000347633	0.000393984	2.31755e-05	0.00046351	0	0.000115878	0.000115878	0.000278106
Fungi|Ascomycota|Dothideomycetes|Dothideomycetes_ord_Incertae_sedis|Eremomycetaceae	0.000741616	0.00178451	0.00164546	0.00046351	0.000347633	0.000393984	2.31755e-05	0.00046351	0	0.000115878	0.000115878	0.000278106
Fungi|Ascomycota|Dothideomycetes|Dothideomycetes_ord_Incertae_sedis|Eremomycetaceae|Arthrographis	0.000324457	0.000648914	0.000347633	0	9.2702e-05	2.31755e-05	0	0.000347633	0	0	0.000115878	0.000254931
Fungi|Ascomycota|Dothideomycetes|Dothideomycetes_ord_Incertae_sedis|Eremomycetaceae|Arthrographis|Arthrographis_curvata	0.000324457	0.000648914	0.000347633	0	9.2702e-05	2.31755e-05	0	0.000347633	0	0	0.000115878	0.000254931
Fungi|Ascomycota|Dothideomycetes|Dothideomycetes_ord_Incertae_sedis|Eremomycetaceae|Eremomyces	0.000139053	0.000231755	2.31755e-05	0	0	4.6351e-05	0	0	0	0	0	0
Fungi|Ascomycota|Dothideomycetes|Dothideomycetes_ord_Incertae_sedis|Eremomycetaceae|Eremomyces|Eremomyces_bilateralis	0.000139053	0.000231755	2.31755e-05	0	0	4.6351e-05	0	0	0	0	0	0
Fungi|Ascomycota|Dothideomycetes|Minutisphaerales	4.6351e-05	0	0	4.6351e-05	0	0	0	0	6.95265e-05	0	0	0
Fungi|Ascomycota|Dothideomycetes|Minutisphaerales|Minutisphaeraceae	4.6351e-05	0	0	4.6351e-05	0	0	0	0	6.95265e-05	0	0	0
Fungi|Ascomycota|Dothideomycetes|Minutisphaerales|Minutisphaeraceae|Minutisphaera	4.6351e-05	0	0	4.6351e-05	0	0	0	0	6.95265e-05	0	0	0
Fungi|Ascomycota|Dothideomycetes|Minutisphaerales|Minutisphaeraceae|Minutisphaera|Minutisphaera_aspera	4.6351e-05	0	0	4.6351e-05	0	0	0	0	6.95265e-05	0	0	0
Fungi|Ascomycota|Dothideomycetes|Mytilinidales	4.6351e-05	0.000278106	6.95265e-05	0	0	2.31755e-05	0	0	0	0	0	0
Fungi|Ascomycota|Dothideomycetes|Mytilinidales|Gloniaceae	4.6351e-05	0.000278106	6.95265e-05	0	0	2.31755e-05	0	0	0	0	0	0
Fungi|Ascomycota|Dothideomycetes|Mytilinidales|Gloniaceae|Glonium	4.6351e-05	0.000278106	6.95265e-05	0	0	2.31755e-05	0	0	0	0	0	0
Fungi|Ascomycota|Dothideomycetes|Pleosporales	0.0137894	0.0119586	0.0103826	0.0123294	0.0155508	0.0145542	0.0236622	0.0352036	0.0218082	0.178799	0.041855	0.164592
Fungi|Ascomycota|Dothideomycetes|Pleosporales|Didymellaceae	0.000648914	0.000231755	0.000440335	6.95265e-05	2.31755e-05	2.31755e-05	0.00101972	0.00134418	0.000602563	0.00020858	0.000254931	0.00129783
Fungi|Ascomycota|Dothideomycetes|Pleosporales|Didymellaceae|Epicoccum	0.000533037	0	0.000324457	2.31755e-05	0	0	0	0	0	6.95265e-05	2.31755e-05	9.2702e-05
Fungi|Ascomycota|Dothideomycetes|Pleosporales|Didymellaceae|Epicoccum|Epicoccum_nigrum	0.000533037	0	0.000324457	2.31755e-05	0	0	0	0	0	6.95265e-05	2.31755e-05	9.2702e-05
Fungi|Ascomycota|Dothideomycetes|Pleosporales|Didymellaceae|Phoma	0.000115878	0.000162229	0	2.31755e-05	0	2.31755e-05	9.2702e-05	9.2702e-05	6.95265e-05	0.000115878	0.00020858	0.00111242
Fungi|Ascomycota|Dothideomycetes|Pleosporales|Didymellaceae|Phoma|Phoma_crystallifera	2.31755e-05	2.31755e-05	0	0	0	0	9.2702e-05	4.6351e-05	6.95265e-05	0	0.00020858	2.31755e-05
Fungi|Ascomycota|Dothideomycetes|Pleosporales|Didymellaceae|Phoma|Phoma_herbarum	9.2702e-05	0	0	0	0	0	0	0	0	0	0	0
Fungi|Ascomycota|Dothideomycetes|Pleosporales|Lentitheciaceae	0	0	0	0.000115878	0	0	0.000509861	0	9.2702e-05	0	0	0
Fungi|Ascomycota|Dothideomycetes|Pleosporales|Lentitheciaceae|Darksidea	0	0	0	0.000115878	0	0	0.000509861	0	9.2702e-05	0	0	0
Fungi|Ascomycota|Dothideomycetes|Pleosporales|Lentitheciaceae|Darksidea|Darksidea_delta	0	0	0	0.000115878	0	0	0.000509861	0	9.2702e-05	0	0	0
Fungi|Ascomycota|Dothideomycetes|Pleosporales|Leptosphaeriaceae	0.000162229	0.000370808	4.6351e-05	6.95265e-05	6.95265e-05	0.000185404	0.00136735	0.00129783	0.00206262	0.000254931	4.6351e-05	0.000162229
Fungi|Ascomycota|Dothideomycetes|Pleosporales|Leptosphaeriaceae|Ampelomyces	0	0	0	0	0	0	0	0	0	0	0	0.000139053
Fungi|Ascomycota|Dothideomycetes|Pleosporales|Leptosphaeriaceae|Ampelomyces|Ampelomyces_quisqualis	0	0	0	0	0	0	0	0	0	0	0	0.000139053
Fungi|Ascomycota|Dothideomycetes|Pleosporales|Leptosphaeriaceae|Leptosphaeria	0.000162229	0.000370808	4.6351e-05	6.95265e-05	6.95265e-05	0.000185404	0.00136735	0.00129783	0.00206262	0.000254931	4.6351e-05	2.31755e-05
Fungi|Ascomycota|Dothideomycetes|Pleosporales|Leptosphaeriaceae|Leptosphaeria|Leptosphaeria_sclerotioides	0.000162229	0.000370808	4.6351e-05	6.95265e-05	6.95265e-05	0.000185404	0.00136735	0.00129783	0.00206262	0.000254931	4.6351e-05	2.31755e-05
Fungi|Ascomycota|Dothideomycetes|Pleosporales|Massarinaceae	0	0	9.2702e-05	0	0	0	0	0	0	0.000162229	4.6351e-05	0.000347633
Fungi|Ascomycota|Dothideomycetes|Pleosporales|Massarinaceae|Helminthosporium	0	0	9.2702e-05	0	0	0	0	0	0	0	2.31755e-05	0
Fungi|Ascomycota|Dothideomycetes|Pleosporales|Massarinaceae|Stagonospora	0	0	0	0	0	0	0	0	0	0.000162229	2.31755e-05	0.000347633
Fungi|Ascomycota|Dothideomycetes|Pleosporales|Massarinaceae|Stagonospora|Stagonospora_pseudopaludosa	0	0	0	0	0	0	0	0	0	0.000162229	2.31755e-05	0.000347633
Fungi|Ascomycota|Dothideomycetes|Pleosporales|Melanommataceae	0	2.31755e-05	0	0	0	0	0	0	0	0	0	0.000509861
Fungi|Ascomycota|Dothideomycetes|Pleosporales|Melanommataceae|Pleotrichocladium	0	2.31755e-05	0	0	0	0	0	0	0	0	0	0.000509861
Fungi|Ascomycota|Dothideomycetes|Pleosporales|Melanommataceae|Pleotrichocladium|Pleotrichocladium_opacum	0	2.31755e-05	0	0	0	0	0	0	0	0	0	0.000509861
Fungi|Ascomycota|Dothideomycetes|Pleosporales|Periconiaceae	0.000115878	0.000231755	0.000347633	0.000301282	0.000718441	0.000903845	0.000834318	0.000811143	0.000440335	0.00108925	0.000440335	0.000115878
Fungi|Ascomycota|Dothideomycetes|Pleosporales|Periconiaceae|Periconia	0.000115878	0.000231755	0.000347633	0.000301282	0.000718441	0.000903845	0.000834318	0.000811143	0.000440335	0.00108925	0.000440335	0.000115878
Fungi|Ascomycota|Dothideomycetes|Pleosporales|Periconiaceae|Periconia|Periconia_macrospinosa	6.95265e-05	0.000231755	0.000324457	0.000301282	0.000718441	0.000903845	0.000834318	0.000811143	0.000440335	0.00108925	0.000440335	0.000115878
Fungi|Ascomycota|Dothideomycetes|Pleosporales|Phaeosphaeriaceae	2.31755e-05	0	0	0	2.31755e-05	0	9.2702e-05	4.6351e-05	0.000347633	0	4.6351e-05	9.2702e-05
Fungi|Ascomycota|Dothideomycetes|Pleosporales|Phaeosphaeriaceae|Dematiopleospora	0	0	0	0	0	0	0	4.6351e-05	0.000347633	0	0	2.31755e-05
Fungi|Ascomycota|Dothideomycetes|Pleosporales|Phaeosphaeriaceae|Paraphoma	2.31755e-05	0	0	0	0	0	0	0	0	0	2.31755e-05	6.95265e-05
Fungi|Ascomycota|Dothideomycetes|Pleosporales|Phaeosphaeriaceae|Paraphoma|Paraphoma_radicina	2.31755e-05	0	0	0	0	0	0	0	0	0	2.31755e-05	6.95265e-05
Fungi|Ascomycota|Dothideomycetes|Pleosporales|Phaeosphaeriaceae|Phaeosphaeriopsis	0	0	0	0	2.31755e-05	0	0	0	0	0	2.31755e-05	0
Fungi|Ascomycota|Dothideomycetes|Pleosporales|Pleomassariaceae	0	0	0	0	0	0	0	0	0	0	6.95265e-05	0
Fungi|Ascomycota|Dothideomycetes|Pleosporales|Pleomassariaceae|Prosthemium	0	0	0	0	0	0	0	0	0	0	6.95265e-05	0
Fungi|Ascomycota|Dothideomycetes|Pleosporales|Pleosporaceae	0.00843588	0.00614151	0.00618786	0.0046351	0.00528402	0.00192357	0.017428	0.017961	0.0130015	0.175902	0.0401863	0.161348
Fungi|Ascomycota|Dothideomycetes|Pleosporales|Pleosporaceae|Alternaria	0.00811143	0.00584023	0.00590975	0.00428747	0.00507544	0.00173816	0.0168949	0.0174512	0.0118659	0.169436	0.0366637	0.153376
Fungi|Ascomycota|Dothideomycetes|Pleosporales|Pleosporaceae|Alternaria|Alternaria_alternata	0.00797237	0.0057707	0.00565482	0.00428747	0.00507544	0.00173816	0.0166632	0.016501	0.0114255	0.169436	0.036571	0.150177
Fungi|Ascomycota|Dothideomycetes|Pleosporales|Pleosporaceae|Alternaria|Alternaria_brassicae	2.31755e-05	0	4.6351e-05	0	0	0	2.31755e-05	0.000509861	0.000185404	0	0	0
Fungi|Ascomycota|Dothideomycetes|Pleosporales|Pleosporaceae|Alternaria|Alternaria_chlamydospora	0	6.95265e-05	0.00020858	0	0	0	0	2.31755e-05	0	0	0	0
Fungi|Ascomycota|Dothideomycetes|Pleosporales|Pleosporaceae|Alternaria|Alternaria_infectoria	0	0	0	0	0	0	0	6.95265e-05	6.95265e-05	0	4.6351e-05	0.00317504
Fungi|Ascomycota|Dothideomycetes|Pleosporales|Pleosporaceae|Neocamarosporium	0	4.6351e-05	0	0	0	0	0	0	0	0	0	0
Fungi|Ascomycota|Dothideomycetes|Pleosporales|Pleosporaceae|Neocamarosporium|Neocamarosporium_chichastianum	0	4.6351e-05	0	0	0	0	0	0	0	0	0	0
Fungi|Ascomycota|Dothideomycetes|Pleosporales|Pleosporaceae|Pleospora	6.95265e-05	4.6351e-05	0	2.31755e-05	6.95265e-05	0.000139053	2.31755e-05	0.000370808	0.000602563	0.00551577	0.0032214	0.00741616
Fungi|Ascomycota|Dothideomycetes|Pleosporales|Pleosporaceae|Pleospora|Pleospora_bjoerlingii	6.95265e-05	4.6351e-05	0	2.31755e-05	6.95265e-05	0.000139053	2.31755e-05	0.000370808	0.000602563	0.00551577	0.0032214	0.00741616
Fungi|Ascomycota|Dothideomycetes|Pleosporales|Pleosporaceae|Stemphylium	0	2.31755e-05	0	0	0	0	0	0	0	0.000509861	0.000139053	0.000417159
Fungi|Ascomycota|Dothideomycetes|Pleosporales|Pleosporaceae|Ulocladium	0.00020858	0.000185404	0.000278106	0.000324457	0.000115878	4.6351e-05	0.000254931	6.95265e-05	0.000533037	0.000440335	9.2702e-05	0.000139053
Fungi|Ascomycota|Dothideomycetes|Pleosporales|Pleosporaceae|Ulocladium|Ulocladium_dauci	0.00020858	0.000185404	0.000278106	0.000324457	0.000115878	4.6351e-05	0.000254931	6.95265e-05	0.000533037	0.000440335	9.2702e-05	0.000139053
Fungi|Ascomycota|Dothideomycetes|Pleosporales|Pleosporales_fam_Incertae_sedis	0	0	0	0	0	0	0	0	6.95265e-05	0	0	4.6351e-05
Fungi|Ascomycota|Dothideomycetes|Pleosporales|Pleosporales_fam_Incertae_sedis|Latorua	0	0	0	0	0	0	0	0	6.95265e-05	0	0	4.6351e-05
Fungi|Ascomycota|Dothideomycetes|Pleosporales|Pleosporales_fam_Incertae_sedis|Latorua|Latorua_caligans	0	0	0	0	0	0	0	0	6.95265e-05	0	0	4.6351e-05
Fungi|Ascomycota|Dothideomycetes|Pleosporales|Sporormiaceae	0.00106607	0.00115878	0.00139053	0.00294329	0.00296647	0.00590975	0.00159911	0.00787967	0.00442652	0.0010429	0.000486686	0.000139053
Fungi|Ascomycota|Dothideomycetes|Pleosporales|Sporormiaceae|Preussia	0.00106607	0.00115878	0.00139053	0.00294329	0.00296647	0.00590975	0.00159911	0.00750886	0.00442652	0.000996547	0.000486686	0.000139053
Fungi|Ascomycota|Dothideomycetes|Pleosporales|Sporormiaceae|Preussia|Preussia_africana	0	0	0	0	0	0	0	0	0	0.000533037	0	0
Fungi|Ascomycota|Dothideomycetes|Pleosporales|Sporormiaceae|Preussia|Preussia_funiculata	0.00101972	0.00115878	0.00139053	0.00152958	0.00229438	0.00414842	0.00106607	0.006999	0.00384713	0.000440335	0.000278106	0.000139053
Fungi|Ascomycota|Dothideomycetes|Pleosporales|Sporormiaceae|Sporormiella	0	0	0	0	0	0	0	0.000370808	0	0	0	0
Fungi|Ascomycota|Dothideomycetes|Pleosporales|Sporormiaceae|Sporormiella|Sporormiella_similis	0	0	0	0	0	0	0	0.000370808	0	0	0	0
Fungi|Ascomycota|Dothideomycetes|Pleosporales|Torulaceae	0	0	0	0	0	0	0	2.31755e-05	4.6351e-05	0	0	0
Fungi|Ascomycota|Dothideomycetes|Pleosporales|Torulaceae|Torula	0	0	0	0	0	0	0	2.31755e-05	4.6351e-05	0	0	0
Fungi|Ascomycota|Dothideomycetes|Tubeufiales	0	0	0	2.31755e-05	0	0	0	0.000115878	0	0	0	0
Fungi|Ascomycota|Dothideomycetes|Tubeufiales|Tubeufiaceae	0	0	0	2.31755e-05	0	0	0	0.000115878	0	0	0	0
Fungi|Ascomycota|Dothideomycetes|Tubeufiales|Tubeufiaceae|Tubeufia	0	0	0	2.31755e-05	0	0	0	0.000115878	0	0	0	0
Fungi|Ascomycota|Dothideomycetes|Tubeufiales|Tubeufiaceae|Tubeufia|Tubeufia_javanica	0	0	0	2.31755e-05	0	0	0	0.000115878	0	0	0	0
Fungi|Ascomycota|Eurotiomycetes	0.00465828	0.00303599	0.00544624	0.00220167	0.00282741	0.00345315	0.00129783	0.00268836	0.00241025	0.00139053	0.00171499	0.00152958
Fungi|Ascomycota|Eurotiomycetes|Chaetothyriales	0	2.31755e-05	4.6351e-05	0.000533037	0.000347633	0.00046351	2.31755e-05	0.000301282	0.000278106	0.00020858	4.6351e-05	0.000162229
Fungi|Ascomycota|Eurotiomycetes|Chaetothyriales|Chaetothyriales_fam_Incertae_sedis	0	0	0	0	0	0	0	0	0	0	0	0.000162229
Fungi|Ascomycota|Eurotiomycetes|Chaetothyriales|Chaetothyriales_fam_Incertae_sedis|Sarcinomyces	0	0	0	0	0	0	0	0	0	0	0	0.000162229
Fungi|Ascomycota|Eurotiomycetes|Chaetothyriales|Herpotrichiellaceae	0	2.31755e-05	4.6351e-05	0.000440335	0.000347633	0.00046351	2.31755e-05	0.000301282	0.000278106	0.000162229	2.31755e-05	0
Fungi|Ascomycota|Eurotiomycetes|Chaetothyriales|Herpotrichiellaceae|Exophiala	0	2.31755e-05	4.6351e-05	0.000139053	6.95265e-05	0.000254931	0	0.000301282	0.000231755	0	0	0
Fungi|Ascomycota|Eurotiomycetes|Chaetothyriales|Herpotrichiellaceae|Exophiala|Exophiala_alcalophila	0	2.31755e-05	0	0	0	2.31755e-05	0	0.000115878	0.000162229	0	0	0
Fungi|Ascomycota|Eurotiomycetes|Chaetothyriales|Herpotrichiellaceae|Exophiala|Exophiala_aquamarina	0	0	0	0.000139053	6.95265e-05	0.000231755	0	0.000185404	6.95265e-05	0	0	0
Fungi|Ascomycota|Eurotiomycetes|Eurotiales	0.00400936	0.0020858	0.00470463	0.00092702	0.000880669	0.0010429	0.000579388	0.00162229	0.000903845	0.000834318	0.00141371	0.000811143
Fungi|Ascomycota|Eurotiomycetes|Eurotiales|Aspergillaceae	0.00396301	0.00169181	0.00449605	0.000811143	0.000718441	0.000973371	0.000347633	0.000857494	0.000741616	0.000625739	0.000440335	0.000370808
Fungi|Ascomycota|Eurotiomycetes|Eurotiales|Aspergillaceae|Aspergillus	0.00287376	0.000533037	0.00238708	0.000162229	0.000139053	0.000324457	0.000139053	0.000301282	0.000139053	2.31755e-05	6.95265e-05	2.31755e-05
Fungi|Ascomycota|Eurotiomycetes|Eurotiales|Aspergillaceae|Aspergillus|Aspergillus_amoenus	0.000162229	0.000115878	0.000185404	0	0	2.31755e-05	0	4.6351e-05	0	2.31755e-05	6.95265e-05	0
Fungi|Ascomycota|Eurotiomycetes|Eurotiales|Aspergillaceae|Aspergillus|Aspergillus_calidoustus	0	0	0	0.000115878	2.31755e-05	4.6351e-05	0	0	0	0	0	0
Fungi|Ascomycota|Eurotiomycetes|Eurotiales|Aspergillaceae|Aspergillus|Aspergillus_chevalieri	0.00261883	0.000254931	0.00203944	2.31755e-05	4.6351e-05	0.000254931	0.000139053	0.000162229	0.000139053	0	0	2.31755e-05
Fungi|Ascomycota|Eurotiomycetes|Eurotiales|Aspergillaceae|Aspergillus|Aspergillus_flavus	0	2.31755e-05	6.95265e-05	2.31755e-05	0	0	0	4.6351e-05	0	0	0	0
Fungi|Ascomycota|Eurotiomycetes|Eurotiales|Aspergillaceae|Aspergillus|Aspergillus_fumigatus	9.2702e-05	9.2702e-05	9.2702e-05	0	6.95265e-05	0	0	0	0	0	0	0
Fungi|Ascomycota|Eurotiomycetes|Eurotiales|Aspergillaceae|Aspergillus|Aspergillus_nidulans	0	4.6351e-05	0	0	0	0	0	4.6351e-05	0	0	0	0
Fungi|Ascomycota|Eurotiomycetes|Eurotiales|Aspergillaceae|Eurotium	0.000162229	4.6351e-05	0.000417159	0	2.31755e-05	0	4.6351e-05	0.000393984	0.000139053	0.000254931	0	0.000139053
Fungi|Ascomycota|Eurotiomycetes|Eurotiales|Aspergillaceae|Penicillium	0.00092702	0.00111242	0.00169181	0.000648914	0.000556212	0.000648914	0.000162229	0.000162229	0.000324457	0.000347633	0.000370808	0.000185404
Fungi|Ascomycota|Eurotiomycetes|Eurotiales|Aspergillaceae|Penicillium|Penicillium_brevicompactum	0	0	0	0	0	0	2.31755e-05	0	0	4.6351e-05	0	2.31755e-05
Fungi|Ascomycota|Eurotiomycetes|Eurotiales|Aspergillaceae|Penicillium|Penicillium_dierckxii	2.31755e-05	0	0	0	0	0	0	0	6.95265e-05	0	0	0
Fungi|Ascomycota|Eurotiomycetes|Eurotiales|Aspergillaceae|Penicillium|Penicillium_glabrum	0	2.31755e-05	0	0	0	0	0	0	0	0	0	0
Fungi|Ascomycota|Eurotiomycetes|Eurotiales|Aspergillaceae|Penicillium|Penicillium_oxalicum	0.000857494	0.000950196	0.00157593	0.000602563	0.000533037	0.000509861	0.000115878	0.000115878	0.000185404	0.000278106	0.000324457	9.2702e-05
Fungi|Ascomycota|Eurotiomycetes|Eurotiales|Aspergillaceae|Penicillium|Penicillium_paneum	0	0	4.6351e-05	0	0	4.6351e-05	0	0	0	0	0	0
Fungi|Ascomycota|Eurotiomycetes|Eurotiales|Aspergillaceae|Penicillium|Penicillium_polonicum	4.6351e-05	0.000139053	6.95265e-05	4.6351e-05	2.31755e-05	9.2702e-05	2.31755e-05	4.6351e-05	6.95265e-05	2.31755e-05	4.6351e-05	6.95265e-05
Fungi|Ascomycota|Eurotiomycetes|Eurotiales|Thermoascaceae	0	0	4.6351e-05	0	0	6.95265e-05	0	0.000231755	0	0	0.000115878	0.000278106
Fungi|Ascomycota|Eurotiomycetes|Eurotiales|Trichocomaceae	4.6351e-05	0.000393984	9.2702e-05	0.000115878	0.000162229	0	2.31755e-05	0.000139053	4.6351e-05	0.00020858	0.000857494	4.6351e-05
Fungi|Ascomycota|Eurotiomycetes|Eurotiales|Trichocomaceae|Talaromyces	0	0	0	0	0.000115878	0	0	0	0	0	9.2702e-05	4.6351e-05
Fungi|Ascomycota|Eurotiomycetes|Eurotiales|Trichocomaceae|Thermomyces	4.6351e-05	0.000393984	9.2702e-05	0.000115878	4.6351e-05	0	2.31755e-05	0.000139053	4.6351e-05	0.00020858	0.000764792	0
Fungi|Ascomycota|Eurotiomycetes|Eurotiales|Trichocomaceae|Thermomyces|Thermomyces_lanuginosus	4.6351e-05	0.000393984	9.2702e-05	0.000115878	4.6351e-05	0	2.31755e-05	0.000139053	4.6351e-05	0.00020858	0.000764792	0
Fungi|Ascomycota|Eurotiomycetes|Onygenales	0.000602563	0.00092702	0.000695265	0.000741616	0.00159911	0.00194674	0.000602563	0.000695265	0.0010429	0.000324457	0.000254931	0.000556212
Fungi|Ascomycota|Eurotiomycetes|Onygenales|Arthrodermataceae	0	4.6351e-05	0	0	0	0	6.95265e-05	6.95265e-05	4.6351e-05	0	0	0
Fungi|Ascomycota|Eurotiomycetes|Onygenales|Arthrodermataceae|Trichophyton	0	4.6351e-05	0	0	0	0	6.95265e-05	6.95265e-05	4.6351e-05	0	0	0
Fungi|Ascomycota|Eurotiomycetes|Onygenales|Gymnoascaceae	0.000185404	0.000509861	0.000440335	0.000602563	0.000440335	0.000278106	0.000370808	0.000278106	0.000718441	0.000301282	0.000185404	0.000509861
Fungi|Ascomycota|Eurotiomycetes|Onygenales|Gymnoascaceae|Gymnoascus	0.000185404	0.000509861	0.000440335	0.000602563	0.000440335	0.000278106	0.000370808	0.000278106	0.000718441	0.000301282	0.000185404	0.000509861
Fungi|Ascomycota|Eurotiomycetes|Onygenales|Gymnoascaceae|Gymnoascus|Gymnoascus_reessii	0	4.6351e-05	0.000115878	0.000185404	0.000162229	4.6351e-05	2.31755e-05	0	0.000115878	0	2.31755e-05	0
Fungi|Ascomycota|Eurotiomycetes|Onygenales|Onygenaceae	0	0	9.2702e-05	0	0	4.6351e-05	2.31755e-05	0.000115878	0	0	0	0
Fungi|Ascomycota|Eurotiomycetes|Onygenales|Onygenaceae|Aphanoascus	0	0	9.2702e-05	0	0	0	2.31755e-05	0.000115878	0	0	0	0
Fungi|Ascomycota|Eurotiomycetes|Onygenales|Onygenaceae|Aphanoascus|Aphanoascus_keratinophilus	0	0	9.2702e-05	0	0	0	2.31755e-05	0.000115878	0	0	0	0
Fungi|Ascomycota|Eurotiomycetes|Onygenales|Onygenaceae|Auxarthron	0	0	0	0	0	4.6351e-05	0	0	0	0	0	0
Fungi|Ascomycota|Eurotiomycetes|Onygenales|Onygenales_fam_Incertae_sedis	0.000185404	0.000115878	6.95265e-05	6.95265e-05	0.00111242	0.00143688	2.31755e-05	6.95265e-05	2.31755e-05	2.31755e-05	6.95265e-05	0
Fungi|Ascomycota|Eurotiomycetes|Onygenales|Onygenales_fam_Incertae_sedis|Chrysosporium	0.000185404	0.000115878	6.95265e-05	6.95265e-05	0.00111242	0.00143688	2.31755e-05	6.95265e-05	2.31755e-05	2.31755e-05	6.95265e-05	0
Fungi|Ascomycota|Lecanoromycetes	0	0	0	0	0	0	0	0	0	0	0	0.000115878
Fungi|Ascomycota|Lecanoromycetes|Lecanorales	0	0	0	0	0	0	0	0	0	0	0	0.000115878
Fungi|Ascomycota|Lecanoromycetes|Lecanorales|Ramalinaceae	0	0	0	0	0	0	0	0	0	0	0	0.000115878
Fungi|Ascomycota|Lecanoromycetes|Lecanorales|Ramalinaceae|Ramalina	0	0	0	0	0	0	0	0	0	0	0	0.000115878
Fungi|Ascomycota|Lecanoromycetes|Lecanorales|Ramalinaceae|Ramalina|Ramalina_stevensiae	0	0	0	0	0	0	0	0	0	0	0	0.000115878
Fungi|Ascomycota|Leotiomycetes	0.00521449	0.00419477	0.00639644	0.00183087	0.00210897	0.00241025	0.000811143	0.00194674	0.000857494	0.0021785	0.00368491	0.00639644
Fungi|Ascomycota|Leotiomycetes|Erysiphales	0	0	0	6.95265e-05	0	0	0	0	0	0	0	2.31755e-05
Fungi|Ascomycota|Leotiomycetes|Erysiphales|Erysiphaceae	0	0	0	6.95265e-05	0	0	0	0	0	0	0	2.31755e-05
Fungi|Ascomycota|Leotiomycetes|Erysiphales|Erysiphaceae|Golovinomyces	0	0	0	6.95265e-05	0	0	0	0	0	0	0	2.31755e-05
Fungi|Ascomycota|Leotiomycetes|Erysiphales|Erysiphaceae|Golovinomyces|Golovinomyces_orontii	0	0	0	6.95265e-05	0	0	0	0	0	0	0	2.31755e-05
Fungi|Ascomycota|Leotiomycetes|Helotiales	0.00370808	0.00301282	0.00451922	0.000602563	0.000903845	0.000996547	0.000556212	0.00157593	0.000579388	4.6351e-05	0.000185404	0.000903845
Fungi|Ascomycota|Leotiomycetes|Helotiales|Chaetomellaceae	0	0	4.6351e-05	0	0	0	0	0	0	0	0	0
Fungi|Ascomycota|Leotiomycetes|Helotiales|Chaetomellaceae|Pilidium	0	0	4.6351e-05	0	0	0	0	0	0	0	0	0
Fungi|Ascomycota|Leotiomycetes|Helotiales|Chaetomellaceae|Pilidium|Pilidium_concavum	0	0	4.6351e-05	0	0	0	0	0	0	0	0	0
Fungi|Ascomycota|Leotiomycetes|Helotiales|Dermateaceae	0.000185404	0	0	2.31755e-05	0	0	2.31755e-05	0	0	0	0	0
Fungi|Ascomycota|Leotiomycetes|Helotiales|Dermateaceae|Diplocarpon	0.000185404	0	0	2.31755e-05	0	0	2.31755e-05	0	0	0	0	0
Fungi|Ascomycota|Leotiomycetes|Helotiales|Dermateaceae|Diplocarpon|Diplocarpon_mali	0.000185404	0	0	2.31755e-05	0	0	2.31755e-05	0	0	0	0	0
Fungi|Ascomycota|Leotiomycetes|Helotiales|Helotiales_fam_Incertae_sedis	0	0	0	0	0	0	0	0	0	0	0	4.6351e-05
Fungi|Ascomycota|Leotiomycetes|Helotiales|Helotiales_fam_Incertae_sedis|Cadophora	0	0	0	0	0	0	0	0	0	0	0	4.6351e-05
Fungi|Ascomycota|Leotiomycetes|Helotiales|Helotiales_fam_Incertae_sedis|Cadophora|Cadophora_luteo-olivacea	0	0	0	0	0	0	0	0	0	0	0	4.6351e-05
Fungi|Ascomycota|Leotiomycetes|Helotiales|Leotiaceae	0	0	0	0	0	0	4.6351e-05	0	0	0	0	0
Fungi|Ascomycota|Leotiomycetes|Helotiales|Leotiaceae|Neobulgaria	0	0	0	0	0	0	4.6351e-05	0	0	0	0	0
Fungi|Ascomycota|Leotiomycetes|Helotiales|Myxotrichaceae	0.00329092	0.00285059	0.00405571	0.000486686	0.000556212	0.000903845	0.000440335	0.00150641	0.000579388	4.6351e-05	0.000162229	0.000324457
Fungi|Ascomycota|Leotiomycetes|Helotiales|Sclerotiniaceae	0.000139053	0	0.000254931	2.31755e-05	0	0	0	0	0	0	0	2.31755e-05
Fungi|Ascomycota|Leotiomycetes|Helotiales|Sclerotiniaceae|Botrytis	0.000139053	0	0.000254931	0	0	0	0	0	0	0	0	0
Fungi|Ascomycota|Leotiomycetes|Helotiales|Sclerotiniaceae|Botrytis|Botrytis_cinerea	0.000139053	0	0.000254931	0	0	0	0	0	0	0	0	0
Fungi|Ascomycota|Leotiomycetes|Helotiales|Sclerotiniaceae|Sclerotinia	0	0	0	2.31755e-05	0	0	0	0	0	0	0	2.31755e-05
Fungi|Ascomycota|Leotiomycetes|Thelebolales	0.00150641	0.00118195	0.00187722	0.00115878	0.00120513	0.00141371	0.000254931	0.000370808	0.000278106	0.00213215	0.0034995	0.00546942
Fungi|Ascomycota|Leotiomycetes|Thelebolales|Pseudeurotiaceae	0.00148323	0.00118195	0.00169181	0.00115878	0.00120513	0.00141371	0.000254931	0.000370808	0.000278106	0.00199309	0.00347633	0.00546942
Fungi|Ascomycota|Leotiomycetes|Thelebolales|Pseudeurotiaceae|Geomyces	0.00134418	0.00118195	0.00136735	0.00115878	0.000857494	0.00139053	0.000254931	0.000370808	0.000278106	0.00199309	0.00342998	0.00535354
Fungi|Ascomycota|Leotiomycetes|Thelebolales|Pseudeurotiaceae|Pseudeurotium	0.000139053	0	0.000324457	0	0.000347633	2.31755e-05	0	0	0	0	4.6351e-05	0.000115878
Fungi|Ascomycota|Leotiomycetes|Thelebolales|Thelebolaceae	2.31755e-05	0	0.000185404	0	0	0	0	0	0	0.000139053	2.31755e-05	0
Fungi|Ascomycota|Leotiomycetes|Thelebolales|Thelebolaceae|Thelebolus	2.31755e-05	0	0.000185404	0	0	0	0	0	0	0.000139053	2.31755e-05	0
Fungi|Ascomycota|Leotiomycetes|Thelebolales|Thelebolaceae|Thelebolus|Thelebolus_microsporus	2.31755e-05	0	0.000185404	0	0	0	0	0	0	0.000139053	2.31755e-05	0
Fungi|Ascomycota|Orbiliomycetes	0.000115878	0.000139053	0.000417159	0.000509861	0.000417159	0.000718441	0.000115878	0.000417159	0.000139053	0.00115878	0.00101972	0.00139053
Fungi|Ascomycota|Orbiliomycetes|Orbiliales	0.000115878	0.000139053	0.000417159	0.000509861	0.000417159	0.000718441	0.000115878	0.000417159	0.000139053	0.00115878	0.00101972	0.00139053
Fungi|Ascomycota|Orbiliomycetes|Orbiliales|Orbiliaceae	9.2702e-05	2.31755e-05	0.000115878	0.000509861	0.000417159	0.000718441	0.000115878	0.000417159	0.000139053	0.00115878	0.000996547	0.00134418
Fungi|Ascomycota|Orbiliomycetes|Orbiliales|Orbiliaceae|Arthrobotrys	9.2702e-05	2.31755e-05	9.2702e-05	0.000254931	0.000115878	0.000301282	6.95265e-05	0.000324457	0.000115878	0.000278106	0.000231755	2.31755e-05
Fungi|Ascomycota|Orbiliomycetes|Orbiliales|Orbiliaceae|Arthrobotrys|Arthrobotrys_oligospora	0	0	0	0	0	0	0	0	0	0	0.000185404	0
Fungi|Ascomycota|Orbiliomycetes|Orbiliales|Orbiliaceae|Arthrobotrys|Arthrobotrys_pauca	0	0	0	0	0	2.31755e-05	0	0	0	4.6351e-05	2.31755e-05	2.31755e-05
Fungi|Ascomycota|Orbiliomycetes|Orbiliales|Orbiliaceae|Arthrobotrys|Arthrobotrys_pseudoclavata	0	2.31755e-05	0	0	6.95265e-05	0	0	0.000115878	0.000115878	0	0	0
Fungi|Ascomycota|Orbiliomycetes|Orbiliales|Orbiliaceae|Arthrobotrys|Arthrobotrys_superba	9.2702e-05	0	9.2702e-05	0.000254931	4.6351e-05	0.000278106	6.95265e-05	0.00020858	0	0.000231755	2.31755e-05	0
Fungi|Ascomycota|Orbiliomycetes|Orbiliales|Orbiliaceae|Duddingtonia	0	0	2.31755e-05	0.000254931	0.000278106	0.000393984	0	0	0	0.000162229	9.2702e-05	4.6351e-05
Fungi|Ascomycota|Orbiliomycetes|Orbiliales|Orbiliaceae|Duddingtonia|Duddingtonia_flagrans	0	0	2.31755e-05	0.000254931	0.000278106	0.000393984	0	0	0	0.000162229	9.2702e-05	4.6351e-05
Fungi|Ascomycota|Orbiliomycetes|Orbiliales|Orbiliales_fam_Incertae_sedis	2.31755e-05	0.000115878	0.000301282	0	0	0	0	0	0	0	2.31755e-05	4.6351e-05
Fungi|Ascomycota|Orbiliomycetes|Orbiliales|Orbiliales_fam_Incertae_sedis|Vermispora	2.31755e-05	0.000115878	0.000301282	0	0	0	0	0	0	0	2.31755e-05	4.6351e-05
Fungi|Ascomycota|Orbiliomycetes|Orbiliales|Orbiliales_fam_Incertae_sedis|Vermispora|Vermispora_spermatophaga	2.31755e-05	0.000115878	0.000301282	0	0	0	0	0	0	0	2.31755e-05	4.6351e-05
Fungi|Ascomycota|Pezizomycetes	0.0854713	0.0843125	0.12925	0.0923312	0.0798164	0.0650537	0.325245	0.0365246	0.069063	0.0190503	0.0271153	0.00312869
Fungi|Ascomycota|Pezizomycetes|Pezizales	0.0853786	0.0841966	0.128694	0.0923312	0.0798164	0.0650537	0.325245	0.0365246	0.069063	0.0190503	0.0271153	0.00312869
Fungi|Ascomycota|Pezizomycetes|Pezizales|Ascobolaceae	0.000254931	0.000718441	0.000718441	0	0	0	0	2.31755e-05	0	0	0	0
Fungi|Ascomycota|Pezizomycetes|Pezizales|Ascobolaceae|Ascobolus	0.000254931	0.000718441	0.000718441	0	0	0	0	2.31755e-05	0	0	0	0
Fungi|Ascomycota|Pezizomycetes|Pezizales|Ascodesmidaceae	0.00134418	0.000950196	0.00120513	0	0	2.31755e-05	0	0	2.31755e-05	0	0	0
Fungi|Ascomycota|Pezizomycetes|Pezizales|Ascodesmidaceae|Cephaliophora	0.00134418	0.000950196	0.00120513	0	0	2.31755e-05	0	0	2.31755e-05	0	0	0
Fungi|Ascomycota|Pezizomycetes|Pezizales|Ascodesmidaceae|Cephaliophora|Cephaliophora_tropica	0.00134418	0.000950196	0.00120513	0	0	2.31755e-05	0	0	2.31755e-05	0	0	0
Fungi|Ascomycota|Pezizomycetes|Pezizales|Morchellaceae	0	0	0	0	0	0	0	0	0	2.31755e-05	4.6351e-05	9.2702e-05
Fungi|Ascomycota|Pezizomycetes|Pezizales|Morchellaceae|Morchella	0	0	0	0	0	0	0	0	0	2.31755e-05	4.6351e-05	9.2702e-05
Fungi|Ascomycota|Pezizomycetes|Pezizales|Morchellaceae|Morchella|Morchella_elata	0	0	0	0	0	0	0	0	0	2.31755e-05	4.6351e-05	9.2702e-05
Fungi|Ascomycota|Pezizomycetes|Pezizales|Pezizaceae	0	9.2702e-05	0	0	0	4.6351e-05	0	0	0	0.000324457	0.000139053	0
Fungi|Ascomycota|Pezizomycetes|Pezizales|Pyronemataceae	0.0837795	0.0824353	0.12677	0.0923312	0.0798164	0.0649841	0.325199	0.0364551	0.0688544	0.0187026	0.0269068	0.00292011
Fungi|Ascomycota|Pezizomycetes|Pezizales|Pyronemataceae|Aleuria	0	4.6351e-05	0	0	0	0.000347633	0	0	0.000602563	0	2.31755e-05	0
Fungi|Ascomycota|Pezizomycetes|Pezizales|Pyronemataceae|Aleuria|Aleuria_aurantia	0	4.6351e-05	0	0	0	0.000347633	0	0	0.000602563	0	2.31755e-05	0
Fungi|Ascomycota|Pezizomycetes|Pezizales|Pyronemataceae|Cheilymenia	9.2702e-05	0.000324457	0.000625739	0.000254931	0	0	0	0	0	0.000185404	0.0012283	0
Fungi|Ascomycota|Pezizomycetes|Pezizales|Pyronemataceae|Pseudombrophila	0.0835014	0.0811838	0.126028	0.0920531	0.0797701	0.0645206	0.325199	0.0364551	0.0682519	0.0180537	0.0233841	0.00292011
Fungi|Ascomycota|Pezizomycetes|Pezizales|Pyronemataceae|Pseudombrophila|Pseudombrophila_hepatica	0.0835014	0.0811838	0.126028	0.0920531	0.0797701	0.0645206	0.325199	0.0364551	0.0682519	0.0180537	0.0233841	0.00292011
Fungi|Ascomycota|Pezizomycetes|Pezizales|Pyronemataceae|Scutellinia	0	0	0	0	4.6351e-05	0.000115878	0	0	0	0	0	0
Fungi|Ascomycota|Pezizomycetes|Pezizales|Pyronemataceae|Scutellinia|Scutellinia_cejpii	0	0	0	0	4.6351e-05	4.6351e-05	0	0	0	0	0	0
Fungi|Ascomycota|Pezizomycetes|Pezizales|Tuberaceae	0	0	0	0	0	0	4.6351e-05	4.6351e-05	0.000185404	0	2.31755e-05	0
Fungi|Ascomycota|Pezizomycetes|Pezizales|Tuberaceae|Tuber	0	0	0	0	0	0	4.6351e-05	4.6351e-05	0.000185404	0	2.31755e-05	0
Fungi|Ascomycota|Saccharomycetes	0.00092702	0.000556212	0.000602563	0.000417159	6.95265e-05	6.95265e-05	2.31755e-05	0.000417159	0.000880669	2.31755e-05	0.000115878	4.6351e-05
Fungi|Ascomycota|Saccharomycetes|Saccharomycetales	0.00092702	0.000556212	0.000602563	0.000417159	6.95265e-05	6.95265e-05	2.31755e-05	0.000417159	0.000880669	2.31755e-05	0.000115878	4.6351e-05
Fungi|Ascomycota|Saccharomycetes|Saccharomycetales|Saccharomycetaceae	2.31755e-05	0	0.000185404	0.00020858	0	0	0	0	2.31755e-05	0	0	4.6351e-05
Fungi|Ascomycota|Saccharomycetes|Saccharomycetales|Saccharomycetaceae|Issatchenkia	2.31755e-05	0	0.000185404	0.00020858	0	0	0	0	2.31755e-05	0	0	4.6351e-05
Fungi|Ascomycota|Saccharomycetes|Saccharomycetales|Saccharomycetaceae|Issatchenkia|Issatchenkia_orientalis	2.31755e-05	0	0.000185404	0.00020858	0	0	0	0	2.31755e-05	0	0	4.6351e-05
Fungi|Ascomycota|Saccharomycetes|Saccharomycetales|Saccharomycetales_fam_Incertae_sedis	0	0	4.6351e-05	0.000115878	0	4.6351e-05	0	0.000185404	0	0	9.2702e-05	0
Fungi|Ascomycota|Saccharomycetes|Saccharomycetales|Saccharomycetales_fam_Incertae_sedis|Candida	0	0	4.6351e-05	0.000115878	0	4.6351e-05	0	0.000185404	0	0	9.2702e-05	0
Fungi|Ascomycota|Saccharomycetes|Saccharomycetales|Saccharomycetales_fam_Incertae_sedis|Candida|Candida_ghanaensis	0	0	2.31755e-05	0	0	0	0	0	0	0	0	0
Fungi|Ascomycota|Saccharomycetes|Saccharomycetales|Saccharomycetales_fam_Incertae_sedis|Candida|Candida_orthopsilosis	0	0	0	0.000115878	0	4.6351e-05	0	0.000115878	0	0	0	0
Fungi|Ascomycota|Saccharomycetes|Saccharomycetales|Saccharomycetales_fam_Incertae_sedis|Candida|Candida_tropicalis	0	0	2.31755e-05	0	0	0	0	6.95265e-05	0	0	9.2702e-05	0
Fungi|Ascomycota|Saccharomycetes|Saccharomycetales|Saccharomycopsidaceae	0.000811143	0.000278106	0.000370808	9.2702e-05	6.95265e-05	0	0	6.95265e-05	9.2702e-05	2.31755e-05	2.31755e-05	0
Fungi|Ascomycota|Saccharomycetes|Saccharomycetales|Saccharomycopsidaceae|Saccharomycopsis	0.000811143	0.000278106	0.000370808	9.2702e-05	6.95265e-05	0	0	6.95265e-05	9.2702e-05	2.31755e-05	2.31755e-05	0
Fungi|Ascomycota|Saccharomycetes|Saccharomycetales|Saccharomycopsidaceae|Saccharomycopsis|Saccharomycopsis_fodiens	0.000811143	0.000278106	0.000370808	9.2702e-05	6.95265e-05	0	0	6.95265e-05	9.2702e-05	2.31755e-05	2.31755e-05	0
Fungi|Ascomycota|Saccharomycetes|Saccharomycetales|Trichomonascaceae	9.2702e-05	0.000278106	0	0	0	2.31755e-05	2.31755e-05	0.000162229	0.000764792	0	0	0
Fungi|Ascomycota|Saccharomycetes|Saccharomycetales|Trichomonascaceae|Blastobotrys	9.2702e-05	0.000278106	0	0	0	2.31755e-05	2.31755e-05	0.000162229	0.000764792	0	0	0
Fungi|Ascomycota|Saccharomycetes|Saccharomycetales|Trichomonascaceae|Blastobotrys|Blastobotrys_indianensis	9.2702e-05	0.000278106	0	0	0	2.31755e-05	2.31755e-05	0.000162229	0.000764792	0	0	0
Fungi|Ascomycota|Sordariomycetes	0.22756	0.294769	0.24427	0.314399	0.318153	0.303738	0.192658	0.412176	0.335674	0.190549	0.269786	0.137477
Fungi|Ascomycota|Sordariomycetes|Coniochaetales	4.6351e-05	0.000231755	6.95265e-05	4.6351e-05	4.6351e-05	4.6351e-05	0	0	0	4.6351e-05	0.000973371	0.000162229
Fungi|Ascomycota|Sordariomycetes|Coniochaetales|Coniochaetaceae	0	0	0	0	4.6351e-05	0	0	0	0	0	0	0
Fungi|Ascomycota|Sordariomycetes|Coniochaetales|Coniochaetaceae|Coniochaeta	0	0	0	0	4.6351e-05	0	0	0	0	0	0	0
Fungi|Ascomycota|Sordariomycetes|Coniochaetales|Coniochaetaceae|Coniochaeta|Coniochaeta_lignicola	0	0	0	0	4.6351e-05	0	0	0	0	0	0	0
Fungi|Ascomycota|Sordariomycetes|Diaporthales	0	4.6351e-05	0	0	0	0	0	0	0	0	0.000162229	6.95265e-05
Fungi|Ascomycota|Sordariomycetes|Diaporthales|Diaporthales_fam_Incertae_sedis	0	0	0	0	0	0	0	0	0	0	0.000139053	0
Fungi|Ascomycota|Sordariomycetes|Diaporthales|Diaporthales_fam_Incertae_sedis|Tubakia	0	0	0	0	0	0	0	0	0	0	0.000139053	0
Fungi|Ascomycota|Sordariomycetes|Diaporthales|Valsaceae	0	4.6351e-05	0	0	0	0	0	0	0	0	2.31755e-05	6.95265e-05
Fungi|Ascomycota|Sordariomycetes|Glomerellales	0.000231755	0.00118195	0.000903845	0.00252613	0.001321	0.00254931	0.00118195	0.00375443	0.0024566	0.00282741	0.00259566	0.0068136
Fungi|Ascomycota|Sordariomycetes|Glomerellales|Glomerellaceae	0	2.31755e-05	0	0	2.31755e-05	0	0	2.31755e-05	0.000115878	0	0	0
Fungi|Ascomycota|Sordariomycetes|Glomerellales|Glomerellaceae|Colletotrichum	0	2.31755e-05	0	0	2.31755e-05	0	0	2.31755e-05	0.000115878	0	0	0
Fungi|Ascomycota|Sordariomycetes|Glomerellales|Plectosphaerellaceae	0.000231755	0.00115878	0.000903845	0.00252613	0.00129783	0.00254931	0.00118195	0.00373126	0.00234073	0.00282741	0.00259566	0.0068136
Fungi|Ascomycota|Sordariomycetes|Glomerellales|Plectosphaerellaceae|Acrostalagmus	2.31755e-05	0.000115878	0.000347633	0	0	0	0	0.000115878	2.31755e-05	0	0	0
Fungi|Ascomycota|Sordariomycetes|Glomerellales|Plectosphaerellaceae|Acrostalagmus|Acrostalagmus_luteoalbus	2.31755e-05	0.000115878	0.000347633	0	0	0	0	0.000115878	2.31755e-05	0	0	0
Fungi|Ascomycota|Sordariomycetes|Glomerellales|Plectosphaerellaceae|Plectosphaerella	0.00020858	0.000556212	0.000556212	0.00252613	0.00129783	0.00254931	0.00118195	0.00298964	0.00231755	0.00282741	0.0024566	0.0068136
Fungi|Ascomycota|Sordariomycetes|Glomerellales|Plectosphaerellaceae|Plectosphaerella|Plectosphaerella_cucumerina	0.00020858	0.000556212	0.000556212	0.00252613	0.00129783	0.00254931	0.00118195	0.00298964	0.00231755	0.00282741	0.0024566	0.0068136
Fungi|Ascomycota|Sordariomycetes|Hypocreales	0.0604881	0.0576375	0.0744397	0.114116	0.0569654	0.0530487	0.100721	0.209622	0.131451	0.0824353	0.118195	0.097059
Fungi|Ascomycota|Sordariomycetes|Hypocreales|Bionectriaceae	0.000254931	0.000185404	0.000185404	0.00185404	0.00185404	0.00201627	0.00020858	0.000115878	2.31755e-05	0.00020858	0.000231755	0.000787967
Fungi|Ascomycota|Sordariomycetes|Hypocreales|Bionectriaceae|Clonostachys	0.000185404	0.000139053	0.000185404	0.000254931	6.95265e-05	0.000185404	0.00020858	6.95265e-05	0	0.000162229	0.000185404	0.000764792
Fungi|Ascomycota|Sordariomycetes|Hypocreales|Bionectriaceae|Clonostachys|Clonostachys_rosea	0.000185404	0.000139053	0.000185404	0.000254931	6.95265e-05	0.000185404	0.00020858	6.95265e-05	0	0.000162229	0.000185404	0.000764792
Fungi|Ascomycota|Sordariomycetes|Hypocreales|Bionectriaceae|Selinia	2.31755e-05	4.6351e-05	0	0.00159911	0.00178451	0.00180769	0	4.6351e-05	2.31755e-05	0	4.6351e-05	2.31755e-05
Fungi|Ascomycota|Sordariomycetes|Hypocreales|Bionectriaceae|Selinia|Selinia_pulchra	2.31755e-05	4.6351e-05	0	0.00159911	0.00178451	0.00180769	0	4.6351e-05	2.31755e-05	0	4.6351e-05	2.31755e-05
Fungi|Ascomycota|Sordariomycetes|Hypocreales|Clavicipitaceae	0.00303599	0.00259566	0.00384713	0.00254931	0.00150641	0.00129783	0.000579388	0.000973371	0.000347633	0.00108925	0.00146006	0.00329092
Fungi|Ascomycota|Sordariomycetes|Hypocreales|Clavicipitaceae|Metarhizium	0.00303599	0.00259566	0.00384713	0.00254931	0.00150641	0.00129783	0.000579388	0.000973371	0.000347633	0.00108925	0.00146006	0.0032214
Fungi|Ascomycota|Sordariomycetes|Hypocreales|Clavicipitaceae|Metarhizium|Metarhizium_robertsii	0.00247978	0.00210897	0.0032214	0.00241025	0.00101972	0.000857494	0.000533037	0.000787967	0.000278106	0.000880669	0.00125148	0.00257248
Fungi|Ascomycota|Sordariomycetes|Hypocreales|Clavicipitaceae|Pochonia	0	0	0	0	0	0	0	0	0	0	0	6.95265e-05
Fungi|Ascomycota|Sordariomycetes|Hypocreales|Cordycipitaceae	0.000115878	0	4.6351e-05	4.6351e-05	4.6351e-05	0.000115878	6.95265e-05	0.000115878	0.000139053	0	4.6351e-05	0.000162229
Fungi|Ascomycota|Sordariomycetes|Hypocreales|Cordycipitaceae|Beauveria	0	0	0	0	0	0.000115878	6.95265e-05	0.000115878	0.000139053	0	4.6351e-05	0.000139053
Fungi|Ascomycota|Sordariomycetes|Hypocreales|Cordycipitaceae|Beauveria|Beauveria_bassiana	0	0	0	0	0	0.000115878	6.95265e-05	0.000115878	0.000139053	0	4.6351e-05	0.000139053
Fungi|Ascomycota|Sordariomycetes|Hypocreales|Cordycipitaceae|Lecanicillium	0.000115878	0	4.6351e-05	4.6351e-05	4.6351e-05	0	0	0	0	0	0	2.31755e-05
Fungi|Ascomycota|Sordariomycetes|Hypocreales|Cordycipitaceae|Lecanicillium|Lecanicillium_saksenae	0.000115878	0	4.6351e-05	4.6351e-05	4.6351e-05	0	0	0	0	0	0	0
Fungi|Ascomycota|Sordariomycetes|Hypocreales|Hypocreaceae	0.00129783	0.00162229	0.00020858	0.00210897	0.000718441	0.00141371	0.000393984	0.000370808	0.000440335	0.000417159	0.00108925	0.00118195
Fungi|Ascomycota|Sordariomycetes|Hypocreales|Hypocreaceae|Trichoderma	0.00129783	0.00162229	0.00020858	0.00210897	0.000718441	0.00141371	0.000393984	0.000370808	0.000440335	0.000417159	0.00108925	0.00118195
Fungi|Ascomycota|Sordariomycetes|Hypocreales|Hypocreaceae|Trichoderma|Trichoderma_brevicompactum	0.000579388	0.000996547	9.2702e-05	0.000533037	0.000278106	0.000486686	0.000162229	4.6351e-05	0.00020858	0.000162229	0.000185404	2.31755e-05
Fungi|Ascomycota|Sordariomycetes|Hypocreales|Hypocreaceae|Trichoderma|Trichoderma_koningiopsis	0	4.6351e-05	0	0	0	0	4.6351e-05	2.31755e-05	9.2702e-05	0	6.95265e-05	0.000115878
Fungi|Ascomycota|Sordariomycetes|Hypocreales|Hypocreaceae|Trichoderma|Trichoderma_rossicum	0	0	0	0	0	0	0	0	0	0.000254931	0.000625739	0.000648914
Fungi|Ascomycota|Sordariomycetes|Hypocreales|Hypocreaceae|Trichoderma|Trichoderma_virens	0.000718441	0.000579388	0.000115878	0.00157593	0.000440335	0.00092702	0.000185404	0.000301282	0.000139053	0	0.00020858	0.000393984
Fungi|Ascomycota|Sordariomycetes|Hypocreales|Hypocreales_fam_Incertae_sedis	0.00873717	0.0100118	0.0103363	0.0844052	0.0234768	0.0191893	0.0164314	0.0518204	0.032353	0.0197687	0.0286218	0.0298037
Fungi|Ascomycota|Sordariomycetes|Hypocreales|Hypocreales_fam_Incertae_sedis|Acremonium	0.00843588	0.00964101	0.00938608	0.0838722	0.0230828	0.0189112	0.0162692	0.0514033	0.0321908	0.0197687	0.0285522	0.0297342
Fungi|Ascomycota|Sordariomycetes|Hypocreales|Hypocreales_fam_Incertae_sedis|Acremonium|Acremonium_chrysogenum	4.6351e-05	0.000115878	0.000254931	4.6351e-05	2.31755e-05	4.6351e-05	9.2702e-05	0.000115878	6.95265e-05	0	0.000162229	0
Fungi|Ascomycota|Sordariomycetes|Hypocreales|Hypocreales_fam_Incertae_sedis|Acremonium|Acremonium_persicinum	0.000231755	0.000185404	0.000231755	6.95265e-05	0.00020858	0.000231755	0.000115878	6.95265e-05	0.000278106	9.2702e-05	0	0
Fungi|Ascomycota|Sordariomycetes|Hypocreales|Hypocreales_fam_Incertae_sedis|Acremonium|Acremonium_sclerotigenum	0.00428747	0.00542307	0.00486686	0.00201627	0.00342998	0.00254931	0.00275789	0.00679042	0.00720758	0.0010429	0.0020858	0.000811143
Fungi|Ascomycota|Sordariomycetes|Hypocreales|Hypocreales_fam_Incertae_sedis|Chlamydomyces	0.000139053	0	0	6.95265e-05	0.000115878	0.000115878	0	0	6.95265e-05	0	0	0
Fungi|Ascomycota|Sordariomycetes|Hypocreales|Hypocreales_fam_Incertae_sedis|Olpitrichum	4.6351e-05	0	0	0.000139053	0.000115878	0	0	9.2702e-05	0	0	0	0
Fungi|Ascomycota|Sordariomycetes|Hypocreales|Hypocreales_fam_Incertae_sedis|Sarocladium	0.000115878	0.000370808	0.000950196	0.000324457	0.000162229	0.000162229	0.000162229	0.000324457	9.2702e-05	0	6.95265e-05	6.95265e-05
Fungi|Ascomycota|Sordariomycetes|Hypocreales|Hypocreales_fam_Incertae_sedis|Sarocladium|Sarocladium_kiliense	0	0.000347633	0.000718441	2.31755e-05	9.2702e-05	6.95265e-05	0	0.000231755	9.2702e-05	0	0	0
Fungi|Ascomycota|Sordariomycetes|Hypocreales|Hypocreales_fam_Incertae_sedis|Sarocladium|Sarocladium_oryzae	0	0	0.000185404	0	0	0	0	0	0	0	0	0
Fungi|Ascomycota|Sordariomycetes|Hypocreales|Nectriaceae	0.0454703	0.0413683	0.058495	0.0217386	0.0280424	0.0273703	0.0770354	0.146585	0.0867691	0.0583096	0.0855176	0.0606271
Fungi|Ascomycota|Sordariomycetes|Hypocreales|Nectriaceae|Dactylonectria	0.00238708	0.000787967	0.00152958	0.000996547	0.00143688	0.00136735	0.00101972	0.00312869	0.00570117	0.00319822	0.00637326	0.00257248
Fungi|Ascomycota|Sordariomycetes|Hypocreales|Nectriaceae|Dactylonectria|Dactylonectria_alcacerensis	0.00238708	0.000787967	0.00152958	0.000996547	0.00143688	0.00136735	0.00101972	0.00312869	0.00570117	0.00319822	0.00637326	0.00257248
Fungi|Ascomycota|Sordariomycetes|Hypocreales|Nectriaceae|Fusarium	0.023639	0.0231292	0.022712	0.0088994	0.0106607	0.0106607	0.0396533	0.0582169	0.0447751	0.0362928	0.0513106	0.0325848
Fungi|Ascomycota|Sordariomycetes|Hypocreales|Nectriaceae|Fusarium|Fusarium_brachygibbosum	0	2.31755e-05	2.31755e-05	0.000115878	0	0	0	0.000996547	0	0	0	0
Fungi|Ascomycota|Sordariomycetes|Hypocreales|Nectriaceae|Fusarium|Fusarium_cuneirostrum	0	0	0	0	0	0	0	0	0	0.000139053	0	2.31755e-05
Fungi|Ascomycota|Sordariomycetes|Hypocreales|Nectriaceae|Fusarium|Fusarium_delphinoides	0	0	0	2.31755e-05	0	0	0	0.000301282	0	0	0	0
Fungi|Ascomycota|Sordariomycetes|Hypocreales|Nectriaceae|Fusarium|Fusarium_incarnatum	0.00695265	0.0092702	0.0058634	0.0012283	0.0034068	0.00268836	0.0244038	0.0311942	0.0260724	0.0107998	0.0124221	0.0155971
Fungi|Ascomycota|Sordariomycetes|Hypocreales|Nectriaceae|Fusarium|Fusarium_nematophilum	9.2702e-05	0.000162229	0.000625739	0.000301282	0.00020858	0.000162229	0.000231755	0.000231755	0.000695265	0.0120049	0.0149714	0.00523766
Fungi|Ascomycota|Sordariomycetes|Hypocreales|Nectriaceae|Fusarium|Fusarium_oxysporum	0.00716123	0.00695265	0.00646597	0.0035922	0.00400936	0.00438017	0.00679042	0.0124452	0.00834318	0.00556212	0.00590975	0.00387031
Fungi|Ascomycota|Sordariomycetes|Hypocreales|Nectriaceae|Fusarium|Fusarium_solani	0.00838953	0.00563165	0.00822731	0.00292011	0.00250295	0.00264201	0.0054926	0.005678	0.00512179	0.00597928	0.0151568	0.00333727
Fungi|Ascomycota|Sordariomycetes|Hypocreales|Nectriaceae|Fusicolla	9.2702e-05	4.6351e-05	6.95265e-05	6.95265e-05	4.6351e-05	0	0.000347633	0.000162229	0.000301282	0.00222485	0.00289694	0.00336045
Fungi|Ascomycota|Sordariomycetes|Hypocreales|Nectriaceae|Gibberella	0.00199309	0.00120513	0.0024566	0.00092702	0.000533037	0.000718441	0.00273471	0.00862129	0.00169181	0.00271153	0.00231755	0.00296647
Fungi|Ascomycota|Sordariomycetes|Hypocreales|Nectriaceae|Gibberella|Gibberella_baccata	0.000254931	0.000162229	0.00046351	0.000254931	0.000185404	0.00046351	0.00108925	0.00238708	0.000254931	4.6351e-05	0	0.00092702
Fungi|Ascomycota|Sordariomycetes|Hypocreales|Nectriaceae|Gibberella|Gibberella_intricans	0.00173816	0.0010429	0.00199309	0.00067209	0.000347633	0.000254931	0.00164546	0.00623421	0.00143688	0.00266518	0.00231755	0.00203944
Fungi|Ascomycota|Sordariomycetes|Hypocreales|Nectriaceae|Ilyonectria	0.000139053	0	0	4.6351e-05	4.6351e-05	0	0.000347633	0.000393984	0.000254931	0	0	6.95265e-05
Fungi|Ascomycota|Sordariomycetes|Hypocreales|Nectriaceae|Macroconia	0	0	0	0	0	0	0.000648914	0.000648914	0.000648914	0	0	0
Fungi|Ascomycota|Sordariomycetes|Hypocreales|Nectriaceae|Macroconia|Macroconia_leptosphaeriae	0	0	0	0	0	0	0.000648914	0.000648914	0.000648914	0	0	0
Fungi|Ascomycota|Sordariomycetes|Hypocreales|Nectriaceae|Neocosmospora	0.00222485	0.0012283	0.00628056	0.000301282	0.00115878	0.00106607	0.00125148	0.00162229	0.000231755	0.00264201	0.00317504	0.00192357
Fungi|Ascomycota|Sordariomycetes|Hypocreales|Nectriaceae|Neocosmospora|Neocosmospora_rubicola	0.00020858	2.31755e-05	0.00169181	0.00020858	0.000973371	0.0010429	0.00120513	0.000811143	0.000162229	0.00159911	0.00268836	0.00173816
Fungi|Ascomycota|Sordariomycetes|Hypocreales|Nectriaceae|Neonectria	0.0149946	0.0149482	0.0254467	0.0104985	0.0141602	0.0135577	0.031032	0.0737908	0.0331642	0.0109157	0.0189112	0.016107
Fungi|Ascomycota|Sordariomycetes|Hypocreales|Nectriaceae|Volutella	0	2.31755e-05	0	0	0	0	0	0	0	0.000324457	0.000533037	0.0010429
Fungi|Ascomycota|Sordariomycetes|Hypocreales|Nectriaceae|Volutella|Volutella_ciliata	0	2.31755e-05	0	0	0	0	0	0	0	0.000324457	0.000301282	0.000973371
Fungi|Ascomycota|Sordariomycetes|Hypocreales|Ophiocordycipitaceae	0.000324457	0.000301282	0.000115878	4.6351e-05	0.000301282	6.95265e-05	0.000254931	0.000115878	0.000301282	2.31755e-05	9.2702e-05	0.000115878
Fungi|Ascomycota|Sordariomycetes|Hypocreales|Ophiocordycipitaceae|Hirsutella	0	0	0	0	0.000139053	0	4.6351e-05	6.95265e-05	0.00020858	0	0	0.000115878
Fungi|Ascomycota|Sordariomycetes|Hypocreales|Ophiocordycipitaceae|Hirsutella|Hirsutella_haptospora	0	0	0	0	0	0	0	0	6.95265e-05	0	0	0
Fungi|Ascomycota|Sordariomycetes|Hypocreales|Ophiocordycipitaceae|Hirsutella|Hirsutella_vermicola	0	0	0	0	6.95265e-05	0	0	0	0	0	0	4.6351e-05
Fungi|Ascomycota|Sordariomycetes|Hypocreales|Ophiocordycipitaceae|Ophiocordyceps	0.000324457	0.000301282	0.000115878	4.6351e-05	0.000162229	6.95265e-05	0.00020858	4.6351e-05	9.2702e-05	2.31755e-05	9.2702e-05	0
Fungi|Ascomycota|Sordariomycetes|Hypocreales|Ophiocordycipitaceae|Ophiocordyceps|Ophiocordyceps_sinensis	0.000324457	0.000301282	0.000115878	4.6351e-05	0.000162229	6.95265e-05	0.00020858	4.6351e-05	9.2702e-05	2.31755e-05	9.2702e-05	0
Fungi|Ascomycota|Sordariomycetes|Hypocreales|Stachybotryaceae	0.000787967	0.00118195	0.000718441	0.000903845	0.000602563	0.000880669	0.00451922	0.00774062	0.00658184	0.00185404	0.000950196	0.000950196
Fungi|Ascomycota|Sordariomycetes|Hypocreales|Stachybotryaceae|Achroiostachys	0	0.000115878	4.6351e-05	0.000185404	0	4.6351e-05	9.2702e-05	0.000115878	4.6351e-05	0	9.2702e-05	0
Fungi|Ascomycota|Sordariomycetes|Hypocreales|Stachybotryaceae|Achroiostachys|Achroiostachys_betulicola	0	0.000115878	4.6351e-05	0.000185404	0	4.6351e-05	9.2702e-05	0.000115878	4.6351e-05	0	9.2702e-05	0
Fungi|Ascomycota|Sordariomycetes|Hypocreales|Stachybotryaceae|Myrothecium	9.2702e-05	2.31755e-05	0	0	2.31755e-05	0	0	4.6351e-05	0.000301282	0.00139053	9.2702e-05	0.000278106
Fungi|Ascomycota|Sordariomycetes|Hypocreales|Stachybotryaceae|Myrothecium|Myrothecium_inundatum	9.2702e-05	2.31755e-05	0	0	2.31755e-05	0	0	4.6351e-05	0.000301282	0.00139053	9.2702e-05	0.000278106
Fungi|Ascomycota|Sordariomycetes|Hypocreales|Stachybotryaceae|Paramyrothecium	0.000115878	2.31755e-05	0.000115878	0	4.6351e-05	0.000162229	0.00368491	0.00611833	0.00574753	2.31755e-05	0.000301282	0.000231755
Fungi|Ascomycota|Sordariomycetes|Hypocreales|Stachybotryaceae|Paramyrothecium|Paramyrothecium_parvum	0.000115878	2.31755e-05	0.000115878	0	4.6351e-05	0.000162229	0.00368491	0.00611833	0.00574753	2.31755e-05	0.000301282	0.000231755
Fungi|Ascomycota|Sordariomycetes|Hypocreales|Stachybotryaceae|Sirastachys	0	0	9.2702e-05	6.95265e-05	0.000139053	0.000185404	0	0.000139053	4.6351e-05	0	9.2702e-05	0
Fungi|Ascomycota|Sordariomycetes|Hypocreales|Stachybotryaceae|Sirastachys|Sirastachys_castanedae	0	0	9.2702e-05	6.95265e-05	0.000139053	0.000185404	0	0.000139053	4.6351e-05	0	9.2702e-05	0
Fungi|Ascomycota|Sordariomycetes|Hypocreales|Stachybotryaceae|Stachybotrys	0.000440335	0.000950196	0.000417159	0.000625739	0.000393984	0.000486686	0.000718441	0.00108925	0.000347633	0.000231755	0.000139053	0.000347633
Fungi|Ascomycota|Sordariomycetes|Hypocreales|Stachybotryaceae|Stachybotrys|Stachybotrys_chartarum	0.000440335	0.000950196	0.000417159	0.000625739	0.000393984	0.000486686	0.000718441	0.00108925	0.000347633	0.000231755	0.000139053	0.000347633
Fungi|Ascomycota|Sordariomycetes|Hypocreales|Stachybotryaceae|Striaticonidium	0.000139053	6.95265e-05	4.6351e-05	2.31755e-05	0	0	2.31755e-05	0.000231755	9.2702e-05	0.00020858	0.000231755	9.2702e-05
Fungi|Ascomycota|Sordariomycetes|Hypocreales|Stachybotryaceae|Striaticonidium|Striaticonidium_brachysporum	0.000139053	6.95265e-05	4.6351e-05	2.31755e-05	0	0	2.31755e-05	0.000231755	9.2702e-05	0.00020858	0.000231755	9.2702e-05
Fungi|Ascomycota|Sordariomycetes|Melanosporales	0.0247051	0.031565	0.0177524	0.00797237	0.0155276	0.0141602	0.0192357	0.0568727	0.0660502	0.00433382	0.0141139	0.00101972
Fungi|Ascomycota|Sordariomycetes|Melanosporales|Ceratostomataceae	0.0247051	0.0315187	0.0176829	0.00792602	0.0155044	0.0141139	0.0192357	0.0568263	0.066027	0.00428747	0.0141139	0.00101972
Fungi|Ascomycota|Sordariomycetes|Melanosporales|Ceratostomataceae|Microthecium	0.0247051	0.0315187	0.0176829	0.00792602	0.0155044	0.0141139	0.0192357	0.0568263	0.066027	0.00428747	0.0141139	0.00101972
Fungi|Ascomycota|Sordariomycetes|Melanosporales|Melanosporaceae	0	4.6351e-05	6.95265e-05	4.6351e-05	2.31755e-05	4.6351e-05	0	4.6351e-05	2.31755e-05	4.6351e-05	0	0
Fungi|Ascomycota|Sordariomycetes|Melanosporales|Melanosporaceae|Melanospora	0	4.6351e-05	6.95265e-05	4.6351e-05	2.31755e-05	4.6351e-05	0	4.6351e-05	2.31755e-05	4.6351e-05	0	0
Fungi|Ascomycota|Sordariomycetes|Melanosporales|Melanosporaceae|Melanospora|Melanospora_singaporensis	0	4.6351e-05	6.95265e-05	4.6351e-05	2.31755e-05	4.6351e-05	0	4.6351e-05	2.31755e-05	4.6351e-05	0	0
Fungi|Ascomycota|Sordariomycetes|Microascales	0.11553	0.174998	0.124174	0.178034	0.219959	0.196714	0.0628752	0.121509	0.116295	0.0914737	0.121509	0.0278106
Fungi|Ascomycota|Sordariomycetes|Microascales|Ceratocystidaceae	0.00380078	0.00185404	0.00303599	0.00148323	0.0010429	0.00108925	0.00101972	0.00215532	0.000602563	0.000231755	0.000185404	9.2702e-05
Fungi|Ascomycota|Sordariomycetes|Microascales|Ceratocystidaceae|Thielaviopsis	0.00380078	0.00185404	0.00303599	0.00148323	0.0010429	0.00108925	0.00101972	0.00215532	0.000602563	0.000231755	0.000185404	9.2702e-05
Fungi|Ascomycota|Sordariomycetes|Microascales|Ceratocystidaceae|Thielaviopsis|Thielaviopsis_basicola	0.00380078	0.00185404	0.00303599	0.00148323	0.0010429	0.00108925	0.00101972	0.00215532	0.000602563	0.000231755	0.000185404	9.2702e-05
Fungi|Ascomycota|Sordariomycetes|Microascales|Microascaceae	0.0239171	0.032886	0.0307771	0.104568	0.120953	0.118126	0.0133954	0.0206262	0.0225498	0.0632228	0.0745556	0.0210202
Fungi|Ascomycota|Sordariomycetes|Microascales|Microascaceae|Acaulium	0	6.95265e-05	0	0.000139053	0.000162229	9.2702e-05	0	0	0	0.000139053	0.000162229	0
Fungi|Ascomycota|Sordariomycetes|Microascales|Microascaceae|Acaulium|Acaulium_caviariforme	0	6.95265e-05	0	0.000139053	0.000162229	9.2702e-05	0	0	0	0.000139053	0.000162229	0
Fungi|Ascomycota|Sordariomycetes|Microascales|Microascaceae|Basipetospora	0.00141371	0.00150641	0.00111242	0.000278106	0.000764792	0.000996547	9.2702e-05	0.000162229	2.31755e-05	0.000417159	0.000556212	0.000115878
Fungi|Ascomycota|Sordariomycetes|Microascales|Microascaceae|Cephalotrichum	0.00820413	0.015319	0.0123294	0.00421794	0.00741616	0.0066282	0.00563165	0.00885304	0.00961784	0.00243343	0.0023639	0.00187722
Fungi|Ascomycota|Sordariomycetes|Microascales|Microascaceae|Cephalotrichum|Cephalotrichum_nanum	0.00676725	0.0120049	0.00938608	0.00326775	0.00579388	0.00537672	0.00373126	0.00604881	0.00732346	0.00199309	0.00192357	0.00136735
Fungi|Ascomycota|Sordariomycetes|Microascales|Microascaceae|Cephalotrichum|Cephalotrichum_stemonitis	0.00143688	0.0033141	0.00294329	0.000950196	0.00162229	0.00125148	0.00190039	0.00280424	0.00229438	0.000440335	0.000440335	0.000509861
Fungi|Ascomycota|Sordariomycetes|Microascales|Microascaceae|Kernia	6.95265e-05	4.6351e-05	0.000139053	0.00092702	0.00092702	0.000625739	4.6351e-05	0.000115878	2.31755e-05	0	0.000115878	2.31755e-05
Fungi|Ascomycota|Sordariomycetes|Microascales|Microascaceae|Kernia|Kernia_pachypleura	6.95265e-05	4.6351e-05	0.000139053	0.00092702	0.00092702	0.000625739	4.6351e-05	0.000115878	2.31755e-05	0	0.000115878	2.31755e-05
Fungi|Ascomycota|Sordariomycetes|Microascales|Microascaceae|Microascus	0.000973371	0.0012283	0.000301282	0.000139053	0.000347633	2.31755e-05	6.95265e-05	6.95265e-05	4.6351e-05	0.000278106	0.000185404	0
Fungi|Ascomycota|Sordariomycetes|Microascales|Microascaceae|Microascus|Microascus_brevicaulis	0.000648914	0.000764792	9.2702e-05	0	0	0	0	4.6351e-05	0	0	0.000139053	0
Fungi|Ascomycota|Sordariomycetes|Microascales|Microascaceae|Microascus|Microascus_cirrosus	0	0	4.6351e-05	2.31755e-05	0	0	0	0	0	0.000278106	2.31755e-05	0
Fungi|Ascomycota|Sordariomycetes|Microascales|Microascaceae|Microascus|Microascus_longicollis	0.00020858	0.000115878	4.6351e-05	0.000115878	0.000115878	0	0	2.31755e-05	0	0	0	0
Fungi|Ascomycota|Sordariomycetes|Microascales|Microascaceae|Microascus|Microascus_trigonosporus	0	2.31755e-05	2.31755e-05	0	0.000139053	2.31755e-05	4.6351e-05	0	0	0	0	0
Fungi|Ascomycota|Sordariomycetes|Microascales|Microascaceae|Microascus|Microascus_verrucosus	0.000115878	0.000324457	9.2702e-05	0	0	0	2.31755e-05	0	4.6351e-05	0	2.31755e-05	0
Fungi|Ascomycota|Sordariomycetes|Microascales|Microascaceae|Petriella	0.0114487	0.0127234	0.0150873	0.0987508	0.111127	0.109551	0.00746251	0.0110779	0.0124452	0.0593293	0.0703145	0.0187258
Fungi|Ascomycota|Sordariomycetes|Microascales|Microascaceae|Pithoascus	0.000231755	4.6351e-05	0.000185404	4.6351e-05	0	0	0	0.000115878	0	0	0.000301282	0
Fungi|Ascomycota|Sordariomycetes|Microascales|Microascaceae|Pithoascus|Pithoascus_ater	0.000185404	4.6351e-05	0.000185404	4.6351e-05	0	0	0	0.000115878	0	0	0.000301282	0
Fungi|Ascomycota|Sordariomycetes|Microascales|Microascaceae|Pithoascus|Pithoascus_nidicola	4.6351e-05	0	0	0	0	0	0	0	0	0	0	0
Fungi|Ascomycota|Sordariomycetes|Microascales|Microascaceae|Pseudallescheria	0.001321	0.00146006	0.00136735	6.95265e-05	0.000162229	0.000162229	9.2702e-05	0.000231755	0.000393984	0.00020858	0.000486686	0.000231755
Fungi|Ascomycota|Sordariomycetes|Microascales|Microascaceae|Pseudallescheria|Pseudallescheria_boydii	0.000254931	0.000301282	0.000231755	4.6351e-05	0.000162229	4.6351e-05	6.95265e-05	0.000162229	9.2702e-05	0.000162229	0.000440335	2.31755e-05
Fungi|Ascomycota|Sordariomycetes|Microascales|Microascaceae|Scedosporium	0.000162229	9.2702e-05	0.000139053	0	4.6351e-05	2.31755e-05	0	0	0	0.000417159	0	0
Fungi|Ascomycota|Sordariomycetes|Microascales|Microascaceae|Scedosporium|Scedosporium_prolificans	0.000162229	9.2702e-05	0.000139053	0	4.6351e-05	2.31755e-05	0	0	0	0.000417159	0	0
Fungi|Ascomycota|Sordariomycetes|Microascales|Microascaceae|Scopulariopsis	9.2702e-05	0.000393984	0.000115878	0	0	2.31755e-05	0	0	0	0	6.95265e-05	4.6351e-05
Fungi|Ascomycota|Sordariomycetes|Microascales|Microascaceae|Scopulariopsis|Scopulariopsis_brumptii	2.31755e-05	0.000185404	9.2702e-05	0	0	2.31755e-05	0	0	0	0	6.95265e-05	2.31755e-05
Fungi|Ascomycota|Sordariomycetes|Microascales|Microascaceae|Scopulariopsis|Scopulariopsis_flava	6.95265e-05	0.00020858	2.31755e-05	0	0	0	0	0	0	0	0	2.31755e-05
Fungi|Ascomycota|Sordariomycetes|Microascales|Microascales_fam_Incertae_sedis	0.00493638	0.00345315	0.00407889	0.000347633	0	0.000231755	0.000509861	0.000301282	0.000393984	2.31755e-05	0.000162229	2.31755e-05
Fungi|Ascomycota|Sordariomycetes|Microascales|Microascales_fam_Incertae_sedis|Cephalotrichiella	0.000278106	9.2702e-05	0.000370808	0.00020858	0	0.000115878	0	0	0.000231755	0	0	0
Fungi|Ascomycota|Sordariomycetes|Microascales|Microascales_fam_Incertae_sedis|Cephalotrichiella|Cephalotrichiella_penicillata	0.000278106	9.2702e-05	0.000370808	0.00020858	0	0.000115878	0	0	0.000231755	0	0	0
Fungi|Ascomycota|Sordariomycetes|Microascales|Microascales_fam_Incertae_sedis|Trichurus	0.00465828	0.00336045	0.00370808	0.000139053	0	0.000115878	0.000509861	0.000301282	0.000162229	2.31755e-05	0.000162229	2.31755e-05
Fungi|Ascomycota|Sordariomycetes|Microascales|Microascales_fam_Incertae_sedis|Trichurus|Trichurus_spiralis	0.00465828	0.00336045	0.00370808	0.000139053	0	0.000115878	0.000509861	0.000301282	0.000162229	2.31755e-05	0.000162229	2.31755e-05
Fungi|Ascomycota|Sordariomycetes|Sordariales	0.0244038	0.0260956	0.024821	0.0106839	0.0169645	0.030893	0.00806508	0.0185868	0.0185868	0.00380078	0.00600246	0.00317504
Fungi|Ascomycota|Sordariomycetes|Sordariales|Chaetomiaceae	0.0216691	0.0244965	0.0224107	0.00461193	0.00539989	0.0126307	0.0054926	0.0115414	0.00792602	0.0034068	0.00456558	0.00308234
Fungi|Ascomycota|Sordariomycetes|Sordariales|Chaetomiaceae|Chaetomium	0.00829683	0.0116805	0.01175	0.00155276	0.00333727	0.00834318	0.00336045	0.0054926	0.00428747	0.00199309	0.00241025	0.00254931
Fungi|Ascomycota|Sordariomycetes|Sordariales|Chaetomiaceae|Chaetomium|Chaetomium_globosum	0.00588658	0.00718441	0.00637326	0.00120513	0.000741616	0.00229438	0.000973371	0.00162229	0.00146006	9.2702e-05	0.000347633	0.000231755
Fungi|Ascomycota|Sordariomycetes|Sordariales|Chaetomiaceae|Chaetomium|Chaetomium_longicolleum	9.2702e-05	6.95265e-05	0.000162229	0.000115878	6.95265e-05	0.00020858	2.31755e-05	0.000440335	6.95265e-05	6.95265e-05	4.6351e-05	6.95265e-05
Fungi|Ascomycota|Sordariomycetes|Sordariales|Chaetomiaceae|Chaetomium|Chaetomium_megalocarpum	0.00229438	0.00433382	0.00514496	0.000139053	0.0020858	0.005678	0.00229438	0.00296647	0.00231755	0.00169181	0.00201627	0.00222485
Fungi|Ascomycota|Sordariomycetes|Sordariales|Chaetomiaceae|Chaetomium|Chaetomium_truncatulum	0	0	0	4.6351e-05	0.000440335	0.000162229	4.6351e-05	2.31755e-05	6.95265e-05	9.2702e-05	0	2.31755e-05
Fungi|Ascomycota|Sordariomycetes|Sordariales|Chaetomiaceae|Melanocarpus	0	0	9.2702e-05	0	2.31755e-05	0.00020858	0	0.000162229	0	6.95265e-05	0.000278106	6.95265e-05
Fungi|Ascomycota|Sordariomycetes|Sordariales|Chaetomiaceae|Myceliophthora	6.95265e-05	0.000162229	0.000115878	0	0	0	0	0	0	0	0	0
Fungi|Ascomycota|Sordariomycetes|Sordariales|Chaetomiaceae|Myceliophthora|Myceliophthora_verrucosa	6.95265e-05	0.000162229	0.000115878	0	0	0	0	0	0	0	0	0
Fungi|Ascomycota|Sordariomycetes|Sordariales|Chaetomiaceae|Mycothermus	0.00203944	0.00190039	0.001321	0	0.000139053	0	4.6351e-05	0.000324457	0.000301282	0.000602563	0.000162229	0
Fungi|Ascomycota|Sordariomycetes|Sordariales|Chaetomiaceae|Mycothermus|Mycothermus_thermophilus	0.00125148	0.00125148	0.00067209	0	2.31755e-05	0	0	6.95265e-05	6.95265e-05	0.000278106	4.6351e-05	0
Fungi|Ascomycota|Sordariomycetes|Sordariales|Chaetomiaceae|Retroconis	0.00192357	0.00389349	0.00315187	0.00136735	0.00150641	0.00287376	0.00190039	0.00489003	0.00324457	0.00067209	0.00155276	0.000278106
Fungi|Ascomycota|Sordariomycetes|Sordariales|Chaetomiaceae|Thielavia	0.00933973	0.00685995	0.00597928	0.00169181	0.000393984	0.00118195	0.000162229	0.000231755	9.2702e-05	0	0.000162229	4.6351e-05
Fungi|Ascomycota|Sordariomycetes|Sordariales|Chaetomiaceae|Thielavia|Thielavia_hyalocarpa	0.00933973	0.00685995	0.00597928	0.00169181	0.000347633	0.00111242	0.000162229	0.000185404	9.2702e-05	0	0.000162229	4.6351e-05
Fungi|Ascomycota|Sordariomycetes|Sordariales|Lasiosphaeriaceae	0.000787967	0.000486686	0.000718441	0.00519131	0.0103826	0.0167327	0.00166864	0.00421794	0.00438017	0.000278106	0.000162229	2.31755e-05
Fungi|Ascomycota|Sordariomycetes|Sordariales|Lasiosphaeriaceae|Apodus	0	9.2702e-05	0	0.0020858	0.00136735	0.00922385	2.31755e-05	0.000139053	4.6351e-05	4.6351e-05	0	0
Fungi|Ascomycota|Sordariomycetes|Sordariales|Lasiosphaeriaceae|Cercophora	0	0	0	0	0	0	0	0	0	0.000139053	0	0
Fungi|Ascomycota|Sordariomycetes|Sordariales|Lasiosphaeriaceae|Cercophora|Cercophora_striata	0	0	0	0	0	0	0	0	0	0.000139053	0	0
Fungi|Ascomycota|Sordariomycetes|Sordariales|Lasiosphaeriaceae|Podospora	4.6351e-05	0	0	0.000139053	0.000162229	0	0	6.95265e-05	0	0	0	0
Fungi|Ascomycota|Sordariomycetes|Sordariales|Lasiosphaeriaceae|Podospora|Podospora_cochleariformis	4.6351e-05	0	0	0.000139053	0.000162229	0	0	6.95265e-05	0	0	0	0
Fungi|Ascomycota|Sordariomycetes|Sordariales|Lasiosphaeriaceae|Schizothecium	0.000648914	0.000393984	0.000579388	0.00273471	0.00878352	0.00706853	0.00164546	0.00398619	0.00426429	9.2702e-05	0.000162229	2.31755e-05
Fungi|Ascomycota|Sordariomycetes|Sordariales|Lasiosphaeriaceae|Schizothecium|Schizothecium_inaequale	0.000648914	0.000347633	0.000440335	0.00273471	0.00866764	0.006999	0.00164546	0.00389349	0.00426429	9.2702e-05	0.000162229	2.31755e-05
Fungi|Ascomycota|Sordariomycetes|Sordariales|Sordariaceae	2.31755e-05	0	0	0	0	0	0	2.31755e-05	0	0	0	0
Fungi|Ascomycota|Sordariomycetes|Sordariales|Sordariaceae|Neurospora	2.31755e-05	0	0	0	0	0	0	0	0	0	0	0
Fungi|Ascomycota|Sordariomycetes|Sordariales|Sordariaceae|Sordaria	0	0	0	0	0	0	0	2.31755e-05	0	0	0	0
Fungi|Ascomycota|Sordariomycetes|Sordariales|Sordariales_fam_Incertae_sedis	0.00157593	0.00067209	0.000347633	0.000231755	0.000556212	0.000695265	0.000695265	0.00213215	0.00597928	0.000115878	0.00127465	6.95265e-05
Fungi|Ascomycota|Sordariomycetes|Sordariales|Sordariales_fam_Incertae_sedis|Papulaspora	0.00157593	0.00067209	0.000347633	0.000231755	0.000556212	0.000695265	0.000695265	0.00213215	0.00597928	0.000115878	0.00127465	6.95265e-05
Fungi|Ascomycota|Sordariomycetes|Togniniales	0.00127465	0.00213215	0.00129783	0.000834318	0.006999	0.00588658	0.000440335	0.00115878	0.00067209	0.00514496	0.00489003	0.00125148
Fungi|Ascomycota|Sordariomycetes|Togniniales|Togniniaceae	0.00127465	0.00213215	0.00129783	0.000834318	0.006999	0.00588658	0.000440335	0.00115878	0.00067209	0.00514496	0.00489003	0.00125148
Fungi|Ascomycota|Sordariomycetes|Togniniales|Togniniaceae|Phaeoacremonium	0.00127465	0.00213215	0.00129783	0.000834318	0.006999	0.00588658	0.000440335	0.00115878	0.00067209	0.00514496	0.00489003	0.00125148
Fungi|Ascomycota|Sordariomycetes|Xylariales	0.000556212	0.000324457	0.000370808	0	4.6351e-05	0.000278106	0	0.000278106	6.95265e-05	0.000162229	0.000533037	0.000115878
Fungi|Ascomycota|Sordariomycetes|Xylariales|Diatrypaceae	0.000509861	0.000185404	0.000370808	0	4.6351e-05	0.00020858	0	0.000185404	6.95265e-05	0	0	0
Fungi|Ascomycota|Sordariomycetes|Xylariales|Diatrypaceae|Diatrype	0.000509861	0.000185404	0.000370808	0	4.6351e-05	9.2702e-05	0	0	6.95265e-05	0	0	0
Fungi|Ascomycota|Sordariomycetes|Xylariales|Diatrypaceae|Diatrype|Diatrype_disciformis	0.000509861	0.000185404	0.000370808	0	4.6351e-05	9.2702e-05	0	0	6.95265e-05	0	0	0
Fungi|Ascomycota|Sordariomycetes|Xylariales|Diatrypaceae|Monosporascus	0	0	0	0	0	0.000115878	0	0.000185404	0	0	0	0
Fungi|Ascomycota|Sordariomycetes|Xylariales|Diatrypaceae|Monosporascus|Monosporascus_eutypoides	0	0	0	0	0	0.000115878	0	0.000185404	0	0	0	0
Fungi|Ascomycota|Sordariomycetes|Xylariales|Microdochiaceae	4.6351e-05	0.000139053	0	0	0	4.6351e-05	0	0	0	0.000162229	0.000533037	0.000115878
Fungi|Ascomycota|Sordariomycetes|Xylariales|Xylariaceae	0	0	0	0	0	2.31755e-05	0	9.2702e-05	0	0	0	0
Fungi|Ascomycota|Sordariomycetes|Xylariales|Xylariaceae|Daldinia	0	0	0	0	0	0	0	9.2702e-05	0	0	0	0
Fungi|Ascomycota|Sordariomycetes|Xylariales|Xylariaceae|Daldinia|Daldinia_eschscholtzii	0	0	0	0	0	0	0	9.2702e-05	0	0	0	0
Fungi|Ascomycota|Sordariomycetes|Xylariales|Xylariaceae|Rosellinia	0	0	0	0	0	2.31755e-05	0	0	0	0	0	0
Fungi|Ascomycota|unidentified_Ascomycota	0	0	0	0	0	0	0	0	0	0	0	0.000115878
Fungi|Ascomycota|unidentified_Ascomycota|unidentified_Ascomycota	0	0	0	0	0	0	0	0	0	0	0	0.000115878
Fungi|Ascomycota|unidentified_Ascomycota|unidentified_Ascomycota|unidentified_Ascomycota	0	0	0	0	0	0	0	0	0	0	0	0.000115878
Fungi|Ascomycota|unidentified_Ascomycota|unidentified_Ascomycota|unidentified_Ascomycota|unidentified_Ascomycota	0	0	0	0	0	0	0	0	0	0	0	0.000115878
Fungi|Ascomycota|unidentified_Ascomycota|unidentified_Ascomycota|unidentified_Ascomycota|unidentified_Ascomycota|Pezizomycotina	0	0	0	0	0	0	0	0	0	0	0	0.000115878
Fungi|Basidiomycota	0.0143225	0.0136735	0.00716123	0.00778697	0.00901527	0.00597928	0.00421794	0.00994229	0.0121208	0.00683677	0.0102204	0.0298501
Fungi|Basidiomycota|Agaricomycetes	0.00936291	0.0114023	0.00533037	0.00590975	0.00667455	0.00421794	0.00301282	0.00864446	0.00968736	0.00519131	0.00815778	0.0192357
Fungi|Basidiomycota|Agaricomycetes|Agaricales	0.00616469	0.00991912	0.00377761	0.00579388	0.00611833	0.00342998	0.00247978	0.00736981	0.00848224	0.00431064	0.00593293	0.00966419
Fungi|Basidiomycota|Agaricomycetes|Agaricales|Agaricaceae	0.000602563	0.000417159	0.000231755	0	0	0	0	2.31755e-05	0	0	0	0
Fungi|Basidiomycota|Agaricomycetes|Agaricales|Agaricaceae|Agaricus	0.000602563	0.000417159	0.000231755	0	0	0	0	2.31755e-05	0	0	0	0
Fungi|Basidiomycota|Agaricomycetes|Agaricales|Agaricaceae|Agaricus|Agaricus_bisporus	0.000602563	0.000417159	0.000231755	0	0	0	0	2.31755e-05	0	0	0	0
Fungi|Basidiomycota|Agaricomycetes|Agaricales|Amanitaceae	0.000115878	4.6351e-05	0	6.95265e-05	0	0	0	0	0	0	0	4.6351e-05
Fungi|Basidiomycota|Agaricomycetes|Agaricales|Amanitaceae|Amanita	0.000115878	4.6351e-05	0	6.95265e-05	0	0	0	0	0	0	0	4.6351e-05
Fungi|Basidiomycota|Agaricomycetes|Agaricales|Amanitaceae|Amanita|Amanita_esculenta	0.000115878	4.6351e-05	0	6.95265e-05	0	0	0	0	0	0	0	4.6351e-05
Fungi|Basidiomycota|Agaricomycetes|Agaricales|Bolbitiaceae	0.00229438	0.00308234	0.00111242	0.000115878	0.000278106	0.000162229	0.00148323	0.00194674	0.00407889	0.000370808	0.000718441	0.00092702
Fungi|Basidiomycota|Agaricomycetes|Agaricales|Bolbitiaceae|Conocybe	0	0	0.000115878	4.6351e-05	0.000278106	0.000139053	0.000254931	0.000185404	0.000857494	0.000115878	0.000602563	0.000509861
Fungi|Basidiomycota|Agaricomycetes|Agaricales|Bolbitiaceae|Conocybe|Conocybe_bispora	0	0	0	0	0.000185404	0	0	0	0	0	0	0
Fungi|Basidiomycota|Agaricomycetes|Agaricales|Bolbitiaceae|Conocybe|Conocybe_dumetorum	0	0	0	0	0	0	2.31755e-05	4.6351e-05	0	0	0	0
Fungi|Basidiomycota|Agaricomycetes|Agaricales|Bolbitiaceae|Conocybe|Conocybe_macrospora	0	0	0	0	0	0	4.6351e-05	0	6.95265e-05	0	0	0
Fungi|Basidiomycota|Agaricomycetes|Agaricales|Bolbitiaceae|Conocybe|Conocybe_moseri	0	0	0.000115878	0	2.31755e-05	6.95265e-05	0	4.6351e-05	9.2702e-05	0.000115878	0.000602563	0.000509861
Fungi|Basidiomycota|Agaricomycetes|Agaricales|Bolbitiaceae|Descomyces	0	0	0	0	0	0	0	0	0	0.000115878	4.6351e-05	4.6351e-05
Fungi|Basidiomycota|Agaricomycetes|Agaricales|Bolbitiaceae|Panaeolus	0	0	0	2.31755e-05	0	0	0.00101972	0.00164546	0.00296647	4.6351e-05	0	0
Fungi|Basidiomycota|Agaricomycetes|Agaricales|Bolbitiaceae|Panaeolus|Panaeolus_cyanescens	0	0	0	2.31755e-05	0	0	0.00101972	0.00164546	0.00296647	4.6351e-05	0	0
Fungi|Basidiomycota|Agaricomycetes|Agaricales|Clavariaceae	6.95265e-05	6.95265e-05	2.31755e-05	0.00046351	0.00111242	0.000185404	4.6351e-05	9.2702e-05	0.000301282	0.000139053	0.000254931	0.00250295
Fungi|Basidiomycota|Agaricomycetes|Agaricales|Clavariaceae|Clavaria	6.95265e-05	6.95265e-05	2.31755e-05	0.00046351	0.00111242	0.000185404	4.6351e-05	9.2702e-05	0.000301282	0.000139053	0.000254931	0.00250295
Fungi|Basidiomycota|Agaricomycetes|Agaricales|Clavariaceae|Clavaria|Clavaria_falcata	6.95265e-05	6.95265e-05	2.31755e-05	0.00046351	0.000996547	0.000185404	4.6351e-05	6.95265e-05	0.000301282	0.000139053	0.000254931	0.000509861
Fungi|Basidiomycota|Agaricomycetes|Agaricales|Entolomataceae	0	0	0	4.6351e-05	0	0	0	0	0	2.31755e-05	0	9.2702e-05
Fungi|Basidiomycota|Agaricomycetes|Agaricales|Entolomataceae|Clitopilus	0	0	0	0	0	0	0	0	0	2.31755e-05	0	9.2702e-05
Fungi|Basidiomycota|Agaricomycetes|Agaricales|Entolomataceae|Entoloma	0	0	0	4.6351e-05	0	0	0	0	0	0	0	0
Fungi|Basidiomycota|Agaricomycetes|Agaricales|Entolomataceae|Entoloma|Entoloma_perumbilicatum	0	0	0	4.6351e-05	0	0	0	0	0	0	0	0
Fungi|Basidiomycota|Agaricomycetes|Agaricales|Favolaschiaceae	0.000115878	0.000231755	6.95265e-05	0	2.31755e-05	2.31755e-05	0	2.31755e-05	0	0	0	0
Fungi|Basidiomycota|Agaricomycetes|Agaricales|Favolaschiaceae|Favolaschia	0.000115878	0.000231755	6.95265e-05	0	2.31755e-05	2.31755e-05	0	2.31755e-05	0	0	0	0
Fungi|Basidiomycota|Agaricomycetes|Agaricales|Favolaschiaceae|Favolaschia|Favolaschia_cinnabarina	0.000115878	0.000231755	6.95265e-05	0	2.31755e-05	2.31755e-05	0	2.31755e-05	0	0	0	0
Fungi|Basidiomycota|Agaricomycetes|Agaricales|Hygrophoraceae	0	4.6351e-05	0	0	0	0	0	0	4.6351e-05	0	0	0
Fungi|Basidiomycota|Agaricomycetes|Agaricales|Hygrophoraceae|Dictyonema	0	4.6351e-05	0	0	0	0	0	0	4.6351e-05	0	0	0
Fungi|Basidiomycota|Agaricomycetes|Agaricales|Lyophyllaceae	0	0	2.31755e-05	0	0	0	0	0	0	0	0	0
Fungi|Basidiomycota|Agaricomycetes|Agaricales|Lyophyllaceae|Gerhardtia	0	0	2.31755e-05	0	0	0	0	0	0	0	0	0
Fungi|Basidiomycota|Agaricomycetes|Agaricales|Omphalotaceae	0.000834318	0.00092702	0.000648914	0	4.6351e-05	0	0	0	2.31755e-05	0.000185404	0	0
Fungi|Basidiomycota|Agaricomycetes|Agaricales|Omphalotaceae|Gymnopus	0	0	0	0	0	0	0	0	0	0.000185404	0	0
Fungi|Basidiomycota|Agaricomycetes|Agaricales|Omphalotaceae|Gymnopus|Gymnopus_confluens	0	0	0	0	0	0	0	0	0	0.000185404	0	0
Fungi|Basidiomycota|Agaricomycetes|Agaricales|Omphalotaceae|Rhodocollybia	0.000834318	0.00092702	0.000648914	0	4.6351e-05	0	0	0	2.31755e-05	0	0	0
Fungi|Basidiomycota|Agaricomycetes|Agaricales|Omphalotaceae|Rhodocollybia|Rhodocollybia_maculata	0.000834318	0.00092702	0.000648914	0	4.6351e-05	0	0	0	2.31755e-05	0	0	0
Fungi|Basidiomycota|Agaricomycetes|Agaricales|Pleurotaceae	0.000162229	0	0	2.31755e-05	0.000139053	0.000115878	0	0.000115878	2.31755e-05	0	0	0
Fungi|Basidiomycota|Agaricomycetes|Agaricales|Pleurotaceae|Nematoctonus	0.000162229	0	0	2.31755e-05	0.000139053	0.000115878	0	0.000115878	2.31755e-05	0	0	0
Fungi|Basidiomycota|Agaricomycetes|Agaricales|Pleurotaceae|Nematoctonus|Nematoctonus_leiosporus	0.000162229	0	0	2.31755e-05	0.000139053	0.000115878	0	0.000115878	2.31755e-05	0	0	0
Fungi|Basidiomycota|Agaricomycetes|Agaricales|Pluteaceae	0	0	0	0.00067209	0.000278106	0.00020858	0	0	0	0	0	2.31755e-05
Fungi|Basidiomycota|Agaricomycetes|Agaricales|Pluteaceae|Pluteus	0	0	0	9.2702e-05	0.000139053	6.95265e-05	0	0	0	0	0	0
Fungi|Basidiomycota|Agaricomycetes|Agaricales|Pluteaceae|Pluteus|Pluteus_multiformis	0	0	0	9.2702e-05	0.000139053	6.95265e-05	0	0	0	0	0	0
Fungi|Basidiomycota|Agaricomycetes|Agaricales|Pluteaceae|Volvariella	0	0	0	0.000579388	0.000139053	0.000139053	0	0	0	0	0	2.31755e-05
Fungi|Basidiomycota|Agaricomycetes|Agaricales|Pluteaceae|Volvariella|Volvariella_taylorii	0	0	0	0.000579388	0.000139053	0.000139053	0	0	0	0	0	2.31755e-05
Fungi|Basidiomycota|Agaricomycetes|Agaricales|Psathyrellaceae	0	0	0	0.000648914	0.000347633	0.00108925	0	0.0012283	0.00134418	0.00046351	0.00046351	0.000556212
Fungi|Basidiomycota|Agaricomycetes|Agaricales|Psathyrellaceae|Coprinopsis	0	0	0	0.000648914	0.000347633	0.00101972	0	0	0	2.31755e-05	2.31755e-05	4.6351e-05
Fungi|Basidiomycota|Agaricomycetes|Agaricales|Psathyrellaceae|Coprinopsis|Coprinopsis_pseudomarcescibilis	0	0	0	9.2702e-05	2.31755e-05	6.95265e-05	0	0	0	0	0	0
Fungi|Basidiomycota|Agaricomycetes|Agaricales|Psathyrellaceae|Coprinopsis|Coprinopsis_xenobia	0	0	0	0	0	0	0	0	0	0	0	4.6351e-05
Fungi|Basidiomycota|Agaricomycetes|Agaricales|Psathyrellaceae|Psathyrella	0	0	0	0	0	0	0	0	0.00125148	0.000440335	0.000301282	0.000115878
Fungi|Basidiomycota|Agaricomycetes|Agaricales|Psathyrellaceae|Psathyrella|Psathyrella_merdicola	0	0	0	0	0	0	0	0	0.00125148	0.000440335	0.000231755	0
Fungi|Basidiomycota|Agaricomycetes|Agaricales|Stephanosporaceae	0.00129783	0.000579388	0.00139053	0.000625739	0.00298964	0.000486686	0.000695265	0.00380078	0.00252613	0.00118195	0.00356903	0.000764792
Fungi|Basidiomycota|Agaricomycetes|Agaricales|Tricholomataceae	0.00067209	0.00451922	0.000278106	0.000903845	0.000811143	0.000903845	0.000254931	0.000115878	0.000139053	0.00171499	0.000857494	0.00414842
Fungi|Basidiomycota|Agaricomycetes|Agaricales|Tricholomataceae|Mycena	0.00067209	0.00451922	0.000278106	0.000903845	0.000811143	0.000903845	0.000254931	0.000115878	0.000139053	0.00171499	0.000857494	0.00414842
Fungi|Basidiomycota|Agaricomycetes|Agaricales|Tricholomataceae|Mycena|Mycena_alexandri	0.00067209	0.00451922	0.000278106	0.000903845	0.000811143	0.000903845	0.000254931	0.000115878	0.000139053	0.00171499	0.000857494	0.00414842
Fungi|Basidiomycota|Agaricomycetes|Atheliales	0	0	0	0	0	0	0	0	0	0	6.95265e-05	0.000115878
Fungi|Basidiomycota|Agaricomycetes|Atheliales|Atheliaceae	0	0	0	0	0	0	0	0	0	0	6.95265e-05	0.000115878
Fungi|Basidiomycota|Agaricomycetes|Atheliales|Atheliaceae|Piloderma	0	0	0	0	0	0	0	0	0	0	6.95265e-05	0.000115878
Fungi|Basidiomycota|Agaricomycetes|Auriculariales	2.31755e-05	0	0	0	6.95265e-05	0	0	0	0	0.000115878	9.2702e-05	0.00125148
Fungi|Basidiomycota|Agaricomycetes|Boletales	0.00278106	0.00127465	0.001321	0.000115878	0.000185404	0.000370808	0.000115878	0.000162229	0.000324457	4.6351e-05	0.000231755	0.00067209
Fungi|Basidiomycota|Agaricomycetes|Boletales|Boletaceae	0.00278106	0.00127465	0.0012283	0.000115878	0.000139053	0.000370808	0.000115878	0.000162229	0.000324457	0	0.000231755	0.00067209
Fungi|Basidiomycota|Agaricomycetes|Boletales|Coniophoraceae	0	0	9.2702e-05	0	0	0	0	0	0	4.6351e-05	0	0
Fungi|Basidiomycota|Agaricomycetes|Boletales|Coniophoraceae|Coniophora	0	0	9.2702e-05	0	0	0	0	0	0	4.6351e-05	0	0
Fungi|Basidiomycota|Agaricomycetes|Cantharellales	0.000301282	9.2702e-05	6.95265e-05	0	6.95265e-05	0.000231755	0.000115878	0.000139053	0.000509861	0.00046351	0.00136735	0.006999
Fungi|Basidiomycota|Agaricomycetes|Cantharellales|Ceratobasidiaceae	0.000301282	9.2702e-05	6.95265e-05	0	6.95265e-05	0.000231755	0.000115878	0.000139053	0.000509861	0.00046351	0.00136735	0.006999
Fungi|Basidiomycota|Agaricomycetes|Cantharellales|Ceratobasidiaceae|Thanatephorus	2.31755e-05	0	2.31755e-05	0	0	0	0	2.31755e-05	2.31755e-05	0.00020858	0.00108925	0.00502909
Fungi|Basidiomycota|Agaricomycetes|Cantharellales|Ceratobasidiaceae|Thanatephorus|Thanatephorus_cucumeris	2.31755e-05	0	2.31755e-05	0	0	0	0	2.31755e-05	2.31755e-05	0.00020858	0.00108925	0.00502909
Fungi|Basidiomycota|Agaricomycetes|Polyporales	2.31755e-05	6.95265e-05	6.95265e-05	0	0.00020858	0.000115878	0.00020858	0.000115878	0	0.000139053	0.000301282	0.000139053
Fungi|Basidiomycota|Agaricomycetes|Polyporales|Fomitopsidaceae	0	0	0	0	4.6351e-05	2.31755e-05	0	0	0	0	0	0
Fungi|Basidiomycota|Agaricomycetes|Polyporales|Fomitopsidaceae|Daedalea	0	0	0	0	4.6351e-05	2.31755e-05	0	0	0	0	0	0
Fungi|Basidiomycota|Agaricomycetes|Polyporales|Fomitopsidaceae|Daedalea|Daedalea_confragosa	0	0	0	0	4.6351e-05	2.31755e-05	0	0	0	0	0	0
Fungi|Basidiomycota|Agaricomycetes|Polyporales|Podoscyphaceae	0	6.95265e-05	2.31755e-05	0	0.000115878	0	0.00020858	0.000115878	0	9.2702e-05	0.000301282	0.000139053
Fungi|Basidiomycota|Agaricomycetes|Polyporales|Podoscyphaceae|Hypochnicium	0	6.95265e-05	2.31755e-05	0	0.000115878	0	0.00020858	0.000115878	0	9.2702e-05	0.000301282	0.000139053
Fungi|Basidiomycota|Agaricomycetes|Polyporales|Polyporaceae	0	0	4.6351e-05	0	4.6351e-05	9.2702e-05	0	0	0	0	0	0
Fungi|Basidiomycota|Agaricomycetes|Polyporales|Steccherinaceae	2.31755e-05	0	0	0	0	0	0	0	0	4.6351e-05	0	0
Fungi|Basidiomycota|Agaricomycetes|Polyporales|Steccherinaceae|Ceriporiopsis	2.31755e-05	0	0	0	0	0	0	0	0	4.6351e-05	0	0
Fungi|Basidiomycota|Agaricomycetes|Polyporales|Steccherinaceae|Ceriporiopsis|Ceriporiopsis_semisupina	2.31755e-05	0	0	0	0	0	0	0	0	4.6351e-05	0	0
Fungi|Basidiomycota|Agaricomycetes|Russulales	4.6351e-05	0	9.2702e-05	0	0	2.31755e-05	0	2.31755e-05	0	6.95265e-05	0	0.000139053
Fungi|Basidiomycota|Agaricomycetes|Russulales|Peniophoraceae	4.6351e-05	0	9.2702e-05	0	0	2.31755e-05	0	2.31755e-05	0	6.95265e-05	0	2.31755e-05
Fungi|Basidiomycota|Agaricomycetes|Russulales|Russulaceae	0	0	0	0	0	0	0	0	0	0	0	0.000115878
Fungi|Basidiomycota|Agaricomycetes|Russulales|Russulaceae|Lactifluus	0	0	0	0	0	0	0	0	0	0	0	0.000115878
Fungi|Basidiomycota|Agaricomycetes|Russulales|Russulaceae|Lactifluus|Lactifluus_rugatus	0	0	0	0	0	0	0	0	0	0	0	0.000115878
Fungi|Basidiomycota|Agaricomycetes|Thelephorales	0	4.6351e-05	0	0	0	0	0	0	0	0	0	0
Fungi|Basidiomycota|Agaricomycetes|Thelephorales|Thelephoraceae	0	4.6351e-05	0	0	0	0	0	0	0	0	0	0
Fungi|Basidiomycota|Agaricomycetes|Trechisporales	2.31755e-05	0	0	0	0	2.31755e-05	0	0	0.000162229	0	0.000162229	2.31755e-05
Fungi|Basidiomycota|Agaricomycetes|Trechisporales|Trechisporales_fam_Incertae_sedis	0	0	0	0	0	0	0	0	0.000139053	0	0	0
Fungi|Basidiomycota|Agaricomycetes|Trechisporales|Trechisporales_fam_Incertae_sedis|Scytinopogon	0	0	0	0	0	0	0	0	0.000139053	0	0	0
Fungi|Basidiomycota|Agaricostilbomycetes	0	0	0	0	2.31755e-05	2.31755e-05	0	0	0.000185404	0	0	0.000162229
Fungi|Basidiomycota|Agaricostilbomycetes|Agaricostilbales	0	0	0	0	2.31755e-05	2.31755e-05	0	0	0.000185404	0	0	0.000162229
Fungi|Basidiomycota|Agaricostilbomycetes|Agaricostilbales|Agaricostilbaceae	0	0	0	0	2.31755e-05	2.31755e-05	0	0	0.000185404	0	0	0.000162229
Fungi|Basidiomycota|Agaricostilbomycetes|Agaricostilbales|Agaricostilbaceae|Sterigmatomyces	0	0	0	0	2.31755e-05	2.31755e-05	0	0	0.000185404	0	0	0.000162229
Fungi|Basidiomycota|Cystobasidiomycetes	2.31755e-05	0	0	2.31755e-05	0	0	0	0	0	0	0	0
Fungi|Basidiomycota|Cystobasidiomycetes|Erythrobasidiales	2.31755e-05	0	0	2.31755e-05	0	0	0	0	0	0	0	0
Fungi|Basidiomycota|Cystobasidiomycetes|Erythrobasidiales|Erythrobasidiales_fam_Incertae_sedis	2.31755e-05	0	0	2.31755e-05	0	0	0	0	0	0	0	0
Fungi|Basidiomycota|Cystobasidiomycetes|Erythrobasidiales|Erythrobasidiales_fam_Incertae_sedis|Sakaguchia	2.31755e-05	0	0	2.31755e-05	0	0	0	0	0	0	0	0
Fungi|Basidiomycota|Cystobasidiomycetes|Erythrobasidiales|Erythrobasidiales_fam_Incertae_sedis|Sakaguchia|Sakaguchia_lamellibrachiae	2.31755e-05	0	0	2.31755e-05	0	0	0	0	0	0	0	0
Fungi|Basidiomycota|Exobasidiomycetes	0	0	2.31755e-05	0	0	0	0	0	0	0	0	0
Fungi|Basidiomycota|Exobasidiomycetes|Golubeviales	0	0	2.31755e-05	0	0	0	0	0	0	0	0	0
Fungi|Basidiomycota|Exobasidiomycetes|Golubeviales|Golubeviaceae	0	0	2.31755e-05	0	0	0	0	0	0	0	0	0
Fungi|Basidiomycota|Exobasidiomycetes|Golubeviales|Golubeviaceae|Golubevia	0	0	2.31755e-05	0	0	0	0	0	0	0	0	0
Fungi|Basidiomycota|Exobasidiomycetes|Golubeviales|Golubeviaceae|Golubevia|Golubevia_pallescens	0	0	2.31755e-05	0	0	0	0	0	0	0	0	0
Fungi|Basidiomycota|Geminibasidiomycetes	0	0	2.31755e-05	0	4.6351e-05	0	0	0	0	0	0.000139053	0
Fungi|Basidiomycota|Geminibasidiomycetes|Geminibasidiales	0	0	2.31755e-05	0	4.6351e-05	0	0	0	0	0	0.000139053	0
Fungi|Basidiomycota|Geminibasidiomycetes|Geminibasidiales|Geminibasidiaceae	0	0	2.31755e-05	0	4.6351e-05	0	0	0	0	0	0.000139053	0
Fungi|Basidiomycota|Geminibasidiomycetes|Geminibasidiales|Geminibasidiaceae|Basidioascus	0	0	2.31755e-05	0	4.6351e-05	0	0	0	0	0	0.000139053	0
Fungi|Basidiomycota|Geminibasidiomycetes|Geminibasidiales|Geminibasidiaceae|Basidioascus|Basidioascus_persicus	0	0	2.31755e-05	0	4.6351e-05	0	0	0	0	0	0.000139053	0
Fungi|Basidiomycota|Microbotryomycetes	0	0	0	0	0	0	0	0	0	0	0	0.000185404
Fungi|Basidiomycota|Microbotryomycetes|Kriegeriales	0	0	0	0	0	0	0	0	0	0	0	2.31755e-05
Fungi|Basidiomycota|Microbotryomycetes|Kriegeriales|Kriegeriaceae	0	0	0	0	0	0	0	0	0	0	0	2.31755e-05
Fungi|Basidiomycota|Microbotryomycetes|Kriegeriales|Kriegeriaceae|Phenoliferia	0	0	0	0	0	0	0	0	0	0	0	2.31755e-05
Fungi|Basidiomycota|Microbotryomycetes|Kriegeriales|Kriegeriaceae|Phenoliferia|Phenoliferia_psychrophenolica	0	0	0	0	0	0	0	0	0	0	0	2.31755e-05
Fungi|Basidiomycota|Microbotryomycetes|Sporidiobolales	0	0	0	0	0	0	0	0	0	0	0	0.000162229
Fungi|Basidiomycota|Microbotryomycetes|Sporidiobolales|Sporidiobolaceae	0	0	0	0	0	0	0	0	0	0	0	0.000162229
Fungi|Basidiomycota|Microbotryomycetes|Sporidiobolales|Sporidiobolaceae|Rhodotorula	0	0	0	0	0	0	0	0	0	0	0	0.000162229
Fungi|Basidiomycota|Microbotryomycetes|Sporidiobolales|Sporidiobolaceae|Rhodotorula|Rhodotorula_glutinis	0	0	0	0	0	0	0	0	0	0	0	0.000162229
Fungi|Basidiomycota|Tremellomycetes	0.000718441	0.000764792	0.000602563	0.000486686	0.000301282	0.00020858	0.000324457	0.000370808	0.000278106	0.00046351	0.000185404	0.00259566
Fungi|Basidiomycota|Tremellomycetes|Filobasidiales	0	0	2.31755e-05	0.000115878	9.2702e-05	0.000115878	9.2702e-05	9.2702e-05	6.95265e-05	0.000278106	0	0.00115878
Fungi|Basidiomycota|Tremellomycetes|Filobasidiales|Filobasidiaceae	0	0	2.31755e-05	9.2702e-05	4.6351e-05	0	9.2702e-05	6.95265e-05	6.95265e-05	0.000278106	0	0.00108925
Fungi|Basidiomycota|Tremellomycetes|Filobasidiales|Filobasidiaceae|Filobasidium	0	0	0	0	2.31755e-05	0	9.2702e-05	0	0	0.000162229	0	0.00067209
Fungi|Basidiomycota|Tremellomycetes|Filobasidiales|Filobasidiaceae|Filobasidium|Filobasidium_chernovii	0	0	0	0	0	0	4.6351e-05	0	0	0	0	0
Fungi|Basidiomycota|Tremellomycetes|Filobasidiales|Filobasidiaceae|Filobasidium|Filobasidium_floriforme	0	0	0	0	0	0	4.6351e-05	0	0	6.95265e-05	0	0
Fungi|Basidiomycota|Tremellomycetes|Filobasidiales|Filobasidiaceae|Naganishia	0	0	2.31755e-05	9.2702e-05	2.31755e-05	0	0	6.95265e-05	6.95265e-05	0.000115878	0	0.000417159
Fungi|Basidiomycota|Tremellomycetes|Filobasidiales|Filobasidiaceae|Naganishia|Naganishia_onofrii	0	0	0	0	0	0	0	0	0	0	0	4.6351e-05
Fungi|Basidiomycota|Tremellomycetes|Filobasidiales|Piskurozymaceae	0	0	0	2.31755e-05	4.6351e-05	0.000115878	0	2.31755e-05	0	0	0	6.95265e-05
Fungi|Basidiomycota|Tremellomycetes|Filobasidiales|Piskurozymaceae|Solicoccozyma	0	0	0	2.31755e-05	4.6351e-05	0.000115878	0	2.31755e-05	0	0	0	6.95265e-05
Fungi|Basidiomycota|Tremellomycetes|Filobasidiales|Piskurozymaceae|Solicoccozyma|Solicoccozyma_aeria	0	0	0	2.31755e-05	4.6351e-05	0.000115878	0	2.31755e-05	0	0	0	6.95265e-05
Fungi|Basidiomycota|Tremellomycetes|Holtermanniales	0	0	0	0	0	0	0	0	0	0	0	4.6351e-05
Fungi|Basidiomycota|Tremellomycetes|Holtermanniales|Holtermanniales_fam_Incertae_sedis	0	0	0	0	0	0	0	0	0	0	0	4.6351e-05
Fungi|Basidiomycota|Tremellomycetes|Holtermanniales|Holtermanniales_fam_Incertae_sedis|Holtermanniella	0	0	0	0	0	0	0	0	0	0	0	4.6351e-05
Fungi|Basidiomycota|Tremellomycetes|Holtermanniales|Holtermanniales_fam_Incertae_sedis|Holtermanniella|Holtermanniella_wattica	0	0	0	0	0	0	0	0	0	0	0	4.6351e-05
Fungi|Basidiomycota|Tremellomycetes|Tremellales	0.000718441	0.000764792	0.000579388	0.000370808	0.00020858	9.2702e-05	0.000231755	0.000278106	0.00020858	0.000185404	0.000185404	0.00139053
Fungi|Basidiomycota|Tremellomycetes|Tremellales|Bulleribasidiaceae	0.000440335	0.000509861	0.000509861	0.000324457	0.000139053	4.6351e-05	0.00020858	0.000278106	9.2702e-05	0.000185404	0.000162229	0.00139053
Fungi|Basidiomycota|Tremellomycetes|Tremellales|Bulleribasidiaceae|Hannaella	0	0	0	2.31755e-05	0	0	4.6351e-05	0	0	0	0	0.000139053
Fungi|Basidiomycota|Tremellomycetes|Tremellales|Bulleribasidiaceae|Hannaella|Hannaella_luteola	0	0	0	2.31755e-05	0	0	4.6351e-05	0	0	0	0	0
Fungi|Basidiomycota|Tremellomycetes|Tremellales|Bulleribasidiaceae|Hannaella|Hannaella_sinensis	0	0	0	0	0	0	0	0	0	0	0	0.000139053
Fungi|Basidiomycota|Tremellomycetes|Tremellales|Bulleribasidiaceae|Vishniacozyma	0.000440335	0.000509861	0.000509861	0.000301282	0.000139053	4.6351e-05	0.000162229	0.000278106	9.2702e-05	0.000185404	0.000162229	0.00125148
Fungi|Basidiomycota|Tremellomycetes|Tremellales|Bulleribasidiaceae|Vishniacozyma|Vishniacozyma_tephrensis	0.000440335	0.000393984	0.000509861	0.000301282	9.2702e-05	4.6351e-05	0.000162229	0.000278106	9.2702e-05	0.000185404	0.000162229	0.00118195
Fungi|Basidiomycota|Tremellomycetes|Tremellales|Bulleribasidiaceae|Vishniacozyma|Vishniacozyma_victoriae	0	0.000115878	0	0	4.6351e-05	0	0	0	0	0	0	6.95265e-05
Fungi|Basidiomycota|Tremellomycetes|Tremellales|Cuniculitremaceae	0.000278106	0.000254931	6.95265e-05	4.6351e-05	0	0	2.31755e-05	0	0	0	0	0
Fungi|Basidiomycota|Tremellomycetes|Tremellales|Cuniculitremaceae|Fellomyces	0.000278106	0.000254931	6.95265e-05	4.6351e-05	0	0	2.31755e-05	0	0	0	0	0
Fungi|Basidiomycota|Tremellomycetes|Tremellales|Cuniculitremaceae|Fellomyces|Fellomyces_borneensis	0.000278106	0.000254931	6.95265e-05	4.6351e-05	0	0	2.31755e-05	0	0	0	0	0
Fungi|Basidiomycota|Tremellomycetes|Tremellales|Rhynchogastremataceae	0	0	0	0	6.95265e-05	4.6351e-05	0	0	6.95265e-05	0	0	0
Fungi|Basidiomycota|Tremellomycetes|Tremellales|Rhynchogastremataceae|Papiliotrema	0	0	0	0	6.95265e-05	4.6351e-05	0	0	6.95265e-05	0	0	0
Fungi|Basidiomycota|Tremellomycetes|Tremellales|Rhynchogastremataceae|Papiliotrema|Papiliotrema_laurentii	0	0	0	0	6.95265e-05	4.6351e-05	0	0	6.95265e-05	0	0	0
Fungi|Basidiomycota|Tremellomycetes|Tremellales|Tremellaceae	0	0	0	0	0	0	0	0	0	0	2.31755e-05	0
Fungi|Basidiomycota|Tremellomycetes|Tremellales|Tremellaceae|Cryptococcus	0	0	0	0	0	0	0	0	0	0	2.31755e-05	0
Fungi|Basidiomycota|Tremellomycetes|Tremellales|Tremellaceae|Cryptococcus|Cryptococcus_pseudolongus	0	0	0	0	0	0	0	0	0	0	2.31755e-05	0
Fungi|Basidiomycota|Ustilaginomycetes	0	0	9.2702e-05	6.95265e-05	9.2702e-05	6.95265e-05	6.95265e-05	2.31755e-05	4.6351e-05	0	0	0
Fungi|Basidiomycota|Ustilaginomycetes|Ustilaginales	0	0	9.2702e-05	6.95265e-05	9.2702e-05	6.95265e-05	6.95265e-05	2.31755e-05	4.6351e-05	0	0	0
Fungi|Basidiomycota|Ustilaginomycetes|Ustilaginales|Ustilaginaceae	0	0	9.2702e-05	6.95265e-05	9.2702e-05	6.95265e-05	6.95265e-05	2.31755e-05	4.6351e-05	0	0	0
Fungi|Basidiomycota|Ustilaginomycetes|Ustilaginales|Ustilaginaceae|Ustilago	0	0	9.2702e-05	6.95265e-05	9.2702e-05	6.95265e-05	6.95265e-05	2.31755e-05	4.6351e-05	0	0	0
Fungi|Basidiomycota|Ustilaginomycetes|Ustilaginales|Ustilaginaceae|Ustilago|Ustilago_maydis	0	0	9.2702e-05	6.95265e-05	9.2702e-05	6.95265e-05	6.95265e-05	2.31755e-05	4.6351e-05	0	0	0
Fungi|Basidiomycota|Wallemiomycetes	0	0	0	0	0	0	0	0	0.000301282	0.000509861	0	0
Fungi|Basidiomycota|Wallemiomycetes|Wallemiales	0	0	0	0	0	0	0	0	0.000301282	0.000509861	0	0
Fungi|Basidiomycota|Wallemiomycetes|Wallemiales|Wallemiaceae	0	0	0	0	0	0	0	0	0.000301282	0.000509861	0	0
Fungi|Basidiomycota|Wallemiomycetes|Wallemiales|Wallemiaceae|Wallemia	0	0	0	0	0	0	0	0	0.000301282	0.000509861	0	0
Fungi|Basidiomycota|Wallemiomycetes|Wallemiales|Wallemiaceae|Wallemia|Wallemia_mellicola	0	0	0	0	0	0	0	0	0.000301282	0.000509861	0	0
Fungi|Blastocladiomycota	0	0	0	0.000301282	0.00020858	2.31755e-05	4.6351e-05	9.2702e-05	0	0	4.6351e-05	0
Fungi|Calcarisporiellomycota	0.00067209	0.000162229	0.000347633	0.000162229	2.31755e-05	0	4.6351e-05	0	0	0	0	0.000115878
Fungi|Calcarisporiellomycota|Calcarisporiellomycetes	0.00067209	0.000162229	0.000347633	0.000162229	2.31755e-05	0	4.6351e-05	0	0	0	0	0.000115878
Fungi|Calcarisporiellomycota|Calcarisporiellomycetes|Calcarisporiellales	0.00067209	0.000162229	0.000347633	0.000162229	2.31755e-05	0	4.6351e-05	0	0	0	0	0.000115878
Fungi|Calcarisporiellomycota|Calcarisporiellomycetes|Calcarisporiellales|Calcarisporiellaceae	0.00067209	0.000162229	0.000347633	0.000162229	2.31755e-05	0	4.6351e-05	0	0	0	0	0.000115878
Fungi|Calcarisporiellomycota|Calcarisporiellomycetes|Calcarisporiellales|Calcarisporiellaceae|Calcarisporiella	0.00067209	0.000162229	0.000347633	0.000162229	2.31755e-05	0	4.6351e-05	0	0	0	0	0.000115878
Fungi|Calcarisporiellomycota|Calcarisporiellomycetes|Calcarisporiellales|Calcarisporiellaceae|Calcarisporiella|Calcarisporiella_thermophila	0.00067209	0.000162229	0.000347633	0.000162229	2.31755e-05	0	4.6351e-05	0	0	0	0	0.000115878
Fungi|Chytridiomycota	0.00419477	0.0035922	0.00838953	0.00183087	0.00152958	0.00111242	0.00183087	0.000834318	0.00111242	0.00141371	0.0023639	0.0171499
Fungi|Chytridiomycota|Chytridiomycetes	0.000115878	0	0	6.95265e-05	6.95265e-05	0.000278106	0	0	0.000115878	0.000115878	6.95265e-05	0.000695265
Fungi|Chytridiomycota|Chytridiomycetes|Chytridiales	0.000115878	0	0	6.95265e-05	0	0.000254931	0	0	0.000115878	4.6351e-05	0	0.000533037
Fungi|Chytridiomycota|Chytridiomycetes|Chytridiales|Chytridiaceae	0.000115878	0	0	6.95265e-05	0	0.000254931	0	0	0.000115878	4.6351e-05	0	0.000533037
Fungi|Chytridiomycota|Chytridiomycetes|Chytridiales|Chytridiaceae|Phlyctochytrium	0.000115878	0	0	6.95265e-05	0	0.000254931	0	0	0.000115878	4.6351e-05	0	0.000533037
Fungi|Chytridiomycota|Chytridiomycetes|Chytridiales|Chytridiaceae|Phlyctochytrium|Phlyctochytrium_africanum	0.000115878	0	0	6.95265e-05	0	0.000254931	0	0	0.000115878	4.6351e-05	0	0.000533037
Fungi|Chytridiomycota|GS14	0.00222485	0.00243343	0.0069063	0.000834318	6.95265e-05	0.000185404	0	0	0	0	2.31755e-05	0.0120049
Fungi|Chytridiomycota|Lobulomycetes	0.000556212	0	0	0	0	0	0.000857494	0	0	0	0	0
Fungi|Chytridiomycota|Lobulomycetes|Lobulomycetales	0.000556212	0	0	0	0	0	0.000857494	0	0	0	0	0
Fungi|Chytridiomycota|Rhizophlyctidomycetes	0.00046351	0.000486686	0.00106607	0	0.000162229	0	0	0.000185404	0	0	0	0
Fungi|Chytridiomycota|Rhizophlyctidomycetes|Rhizophlyctidales	0.00046351	0.000486686	0.00106607	0	0.000162229	0	0	0.000185404	0	0	0	0
Fungi|Chytridiomycota|Rhizophlyctidomycetes|Rhizophlyctidales|Rhizophlyctidaceae	0.000231755	0.000486686	0.000787967	0	0.000162229	0	0	0.000185404	0	0	0	0
Fungi|Chytridiomycota|Rhizophlyctidomycetes|Rhizophlyctidales|Rhizophlyctidaceae|Rhizophlyctis	0.000231755	0.000486686	0.000787967	0	0.000162229	0	0	0.000185404	0	0	0	0
Fungi|Chytridiomycota|Rhizophlyctidomycetes|Rhizophlyctidales|Rhizophlyctidaceae|Rhizophlyctis|Rhizophlyctis_rosea	0.000231755	0.000486686	0.000787967	0	0.000162229	0	0	0.000185404	0	0	0	0
Fungi|Chytridiomycota|Rhizophlyctidomycetes|Rhizophlyctidales|Sonoraphlyctidaceae	0.000231755	0	0.000278106	0	0	0	0	0	0	0	0	0
Fungi|Chytridiomycota|Rhizophlyctidomycetes|Rhizophlyctidales|Sonoraphlyctidaceae|Sonoraphlyctis	0.000231755	0	0.000278106	0	0	0	0	0	0	0	0	0
Fungi|Chytridiomycota|Rhizophydiomycetes	0	0	0	0	0	0	4.6351e-05	0	0	0	0	0
Fungi|Chytridiomycota|Rhizophydiomycetes|Rhizophydiales	0	0	0	0	0	0	4.6351e-05	0	0	0	0	0
Fungi|Chytridiomycota|Rhizophydiomycetes|Rhizophydiales|Halomycetaceae	0	0	0	0	0	0	4.6351e-05	0	0	0	0	0
Fungi|Chytridiomycota|Rhizophydiomycetes|Rhizophydiales|Halomycetaceae|Paludomyces	0	0	0	0	0	0	4.6351e-05	0	0	0	0	0
Fungi|Chytridiomycota|Rhizophydiomycetes|Rhizophydiales|Halomycetaceae|Paludomyces|Paludomyces_mangrovei	0	0	0	0	0	0	4.6351e-05	0	0	0	0	0
Fungi|Chytridiomycota|Spizellomycetes	0.000185404	0.000231755	0.000370808	0.00020858	0.000278106	6.95265e-05	0.000324457	0.00046351	0.000301282	0.000393984	0.001321	0.00106607
Fungi|Chytridiomycota|Spizellomycetes|Spizellomycetales	0.000185404	0.000231755	0.000370808	0.00020858	0.000278106	6.95265e-05	0.000324457	0.00046351	0.000301282	0.000393984	0.001321	0.00106607
Fungi|Chytridiomycota|Spizellomycetes|Spizellomycetales|Powellomycetaceae	9.2702e-05	0.000231755	0.000278106	0.00020858	0.000254931	6.95265e-05	0.000324457	0.00046351	0.000301282	0.000393984	0.001321	0.00106607
Fungi|Chytridiomycota|Spizellomycetes|Spizellomycetales|Powellomycetaceae|Powellomyces	0	0	0	9.2702e-05	0	0	0	0.000162229	0	0	0	0
Fungi|Chytridiomycota|Spizellomycetes|Spizellomycetales|Spizellomycetaceae	9.2702e-05	0	9.2702e-05	0	2.31755e-05	0	0	0	0	0	0	0
Fungi|Glomeromycota	0	0	4.6351e-05	9.2702e-05	9.2702e-05	4.6351e-05	4.6351e-05	4.6351e-05	0	6.95265e-05	4.6351e-05	0.000556212
Fungi|Glomeromycota|Glomeromycetes	0	0	4.6351e-05	2.31755e-05	2.31755e-05	4.6351e-05	0	4.6351e-05	0	0	4.6351e-05	0.000417159
Fungi|Glomeromycota|Glomeromycetes|Glomerales	0	0	4.6351e-05	2.31755e-05	2.31755e-05	4.6351e-05	0	4.6351e-05	0	0	4.6351e-05	0.000417159
Fungi|Glomeromycota|Glomeromycetes|Glomerales|Claroideoglomeraceae	0	0	0	0	0	0	0	0	0	0	0	0.000115878
Fungi|Glomeromycota|Glomeromycetes|Glomerales|Glomeraceae	0	0	4.6351e-05	2.31755e-05	2.31755e-05	4.6351e-05	0	4.6351e-05	0	0	4.6351e-05	0.000301282
Fungi|Glomeromycota|Glomeromycetes|Glomerales|Glomeraceae|Funneliformis	0	0	0	0	0	0	0	0	0	0	4.6351e-05	0.000278106
Fungi|Glomeromycota|Glomeromycetes|Glomerales|Glomeraceae|Funneliformis|Funneliformis_mosseae	0	0	0	0	0	0	0	0	0	0	4.6351e-05	0.000185404
Fungi|Glomeromycota|Paraglomeromycetes	0	0	0	0	0	0	0	0	0	0	0	0.000115878
Fungi|Glomeromycota|Paraglomeromycetes|Paraglomerales	0	0	0	0	0	0	0	0	0	0	0	0.000115878
Fungi|Glomeromycota|unidentified_Glomeromycota	0	0	0	6.95265e-05	6.95265e-05	0	4.6351e-05	0	0	6.95265e-05	0	2.31755e-05
Fungi|Glomeromycota|unidentified_Glomeromycota|unidentified_Glomeromycota	0	0	0	6.95265e-05	6.95265e-05	0	4.6351e-05	0	0	6.95265e-05	0	2.31755e-05
Fungi|Glomeromycota|unidentified_Glomeromycota|unidentified_Glomeromycota|unidentified_Glomeromycota	0	0	0	6.95265e-05	6.95265e-05	0	4.6351e-05	0	0	6.95265e-05	0	2.31755e-05
Fungi|Glomeromycota|unidentified_Glomeromycota|unidentified_Glomeromycota|unidentified_Glomeromycota|unidentified_Glomeromycota	0	0	0	6.95265e-05	6.95265e-05	0	4.6351e-05	0	0	6.95265e-05	0	2.31755e-05
Fungi|Glomeromycota|unidentified_Glomeromycota|unidentified_Glomeromycota|unidentified_Glomeromycota|unidentified_Glomeromycota|Glomeromycotina	0	0	0	6.95265e-05	6.95265e-05	0	4.6351e-05	0	0	6.95265e-05	0	2.31755e-05
Fungi|Kickxellomycota	0	2.31755e-05	0.000185404	4.6351e-05	0	9.2702e-05	0	0	0	6.95265e-05	4.6351e-05	0.000950196
Fungi|Kickxellomycota|Harpellomycetes	0	0	6.95265e-05	0	0	0	0	0	0	0	2.31755e-05	0
Fungi|Kickxellomycota|Harpellomycetes|Harpellales	0	0	6.95265e-05	0	0	0	0	0	0	0	2.31755e-05	0
Fungi|Kickxellomycota|Harpellomycetes|Harpellales|Harpellaceae	0	0	6.95265e-05	0	0	0	0	0	0	0	2.31755e-05	0
Fungi|Kickxellomycota|Harpellomycetes|Harpellales|Harpellaceae|Harpellomyces	0	0	6.95265e-05	0	0	0	0	0	0	0	2.31755e-05	0
Fungi|Kickxellomycota|Harpellomycetes|Harpellales|Harpellaceae|Harpellomyces|Harpellomyces_montanus	0	0	6.95265e-05	0	0	0	0	0	0	0	2.31755e-05	0
Fungi|Kickxellomycota|Kickxellomycetes	0	2.31755e-05	0.000115878	4.6351e-05	0	9.2702e-05	0	0	0	6.95265e-05	2.31755e-05	0.000950196
Fungi|Kickxellomycota|Kickxellomycetes|Kickxellales	0	2.31755e-05	0.000115878	4.6351e-05	0	9.2702e-05	0	0	0	6.95265e-05	2.31755e-05	0.000950196
Fungi|Kickxellomycota|Kickxellomycetes|Kickxellales|Kickxellaceae	0	2.31755e-05	0.000115878	4.6351e-05	0	9.2702e-05	0	0	0	6.95265e-05	2.31755e-05	0.000950196
Fungi|Kickxellomycota|Kickxellomycetes|Kickxellales|Kickxellaceae|Ramicandelaber	0	2.31755e-05	0.000115878	4.6351e-05	0	9.2702e-05	0	0	0	6.95265e-05	2.31755e-05	0.000950196
Fungi|Kickxellomycota|Kickxellomycetes|Kickxellales|Kickxellaceae|Ramicandelaber|Ramicandelaber_longisporus	0	2.31755e-05	0.000115878	4.6351e-05	0	9.2702e-05	0	0	0	6.95265e-05	2.31755e-05	0.000950196
Fungi|Monoblepharomycota	2.31755e-05	0.000139053	0	0	0	6.95265e-05	0	0	0	9.2702e-05	0.000139053	0.000139053
Fungi|Monoblepharomycota|Monoblepharidomycetes	2.31755e-05	0.000139053	0	0	0	6.95265e-05	0	0	0	9.2702e-05	0.000139053	0.000139053
Fungi|Monoblepharomycota|Monoblepharidomycetes|Monoblepharidales	2.31755e-05	0.000139053	0	0	0	6.95265e-05	0	0	0	9.2702e-05	0.000139053	0.000139053
Fungi|Monoblepharomycota|Monoblepharidomycetes|Monoblepharidales|Monoblepharidaceae	2.31755e-05	0.000139053	0	0	0	0	0	0	0	0	0	0
Fungi|Monoblepharomycota|Monoblepharidomycetes|Monoblepharidales|Monoblepharidaceae|Monoblepharis	2.31755e-05	0.000139053	0	0	0	0	0	0	0	0	0	0
Fungi|Monoblepharomycota|Monoblepharidomycetes|Monoblepharidales|Monoblepharidaceae|Monoblepharis|Monoblepharis_polymorpha	2.31755e-05	0.000139053	0	0	0	0	0	0	0	0	0	0
Fungi|Mortierellomycota	0.077383	0.0731651	0.0720527	0.073814	0.0501286	0.0687154	0.0184245	0.0258639	0.01664	0.0535818	0.104359	0.18997
Fungi|Mortierellomycota|Mortierellomycetes	0.077383	0.0731651	0.0720527	0.073814	0.0501286	0.0687154	0.0184245	0.0258639	0.01664	0.0535818	0.104359	0.18997
Fungi|Mortierellomycota|Mortierellomycetes|Mortierellales	0.077383	0.0731651	0.0720527	0.073814	0.0501286	0.0687154	0.0184245	0.0258639	0.01664	0.0535818	0.104359	0.18997
Fungi|Mortierellomycota|Mortierellomycetes|Mortierellales|Mortierellaceae	0.0769427	0.0731651	0.0720527	0.0737676	0.0501286	0.0682055	0.0184245	0.0258639	0.01664	0.0535354	0.104359	0.189274
Fungi|Mortierellomycota|Mortierellomycetes|Mortierellales|Mortierellaceae|Mortierella	0.0741848	0.0687849	0.0659343	0.0708475	0.0486454	0.0605808	0.0139285	0.0211592	0.0145542	0.0519131	0.100211	0.173306
Fungi|Mortierellomycota|Mortierellomycetes|Mortierellales|Mortierellaceae|Mortierella|Mortierella_alpina	0.00966419	0.00827366	0.0104522	0.0069063	0.00704535	0.00859811	0.00676725	0.00836636	0.00579388	0.00727711	0.00936291	0.0331873
Fungi|Mortierellomycota|Mortierellomycetes|Mortierellales|Mortierellaceae|Mortierella|Mortierella_globalpina	2.31755e-05	6.95265e-05	2.31755e-05	0	0	0	0	0	0	6.95265e-05	0	0
Fungi|Mortierellomycota|Mortierellomycetes|Mortierellales|Mortierellaceae|Mortierella|Mortierella_hyalina	0.0594684	0.0515192	0.0513801	0.00968736	0.013465	0.0120049	0.00438017	0.00973371	0.00424112	0.0283436	0.0281814	0.123943
Fungi|Mortierellomycota|Mortierellomycetes|Mortierellales|Mortierellaceae|Mortierella|Mortierella_wolfii	0	0	0	0	0	0	4.6351e-05	4.6351e-05	0	0	0	0
Fungi|Mucoromycota	0.000440335	0	0.000185404	0.000185404	9.2702e-05	4.6351e-05	6.95265e-05	9.2702e-05	0.000162229	0.000347633	0.000393984	0.00574753
Fungi|Mucoromycota|Mucoromycetes	0.000440335	0	0.000185404	0.000185404	9.2702e-05	4.6351e-05	6.95265e-05	9.2702e-05	0.000162229	0.000347633	0.000393984	0.00574753
Fungi|Mucoromycota|Mucoromycetes|Mucorales	0.000440335	0	0.000185404	0.000185404	9.2702e-05	4.6351e-05	6.95265e-05	9.2702e-05	0.000162229	0.000347633	0.000393984	0.00574753
Fungi|Mucoromycota|Mucoromycetes|Mucorales|Cunninghamellaceae	0	0	0	0.000139053	0	2.31755e-05	0	0	0	0	0	0
Fungi|Mucoromycota|Mucoromycetes|Mucorales|Cunninghamellaceae|Cunninghamella	0	0	0	0.000139053	0	2.31755e-05	0	0	0	0	0	0
Fungi|Mucoromycota|Mucoromycetes|Mucorales|Cunninghamellaceae|Cunninghamella|Cunninghamella_echinulata	0	0	0	0.000139053	0	2.31755e-05	0	0	0	0	0	0
Fungi|Mucoromycota|Mucoromycetes|Mucorales|Lentamycetaceae	0	0	0	0	0	2.31755e-05	2.31755e-05	0	0	0	0	0.00020858
Fungi|Mucoromycota|Mucoromycetes|Mucorales|Lentamycetaceae|Siepmannia	0	0	0	0	0	2.31755e-05	2.31755e-05	0	0	0	0	0.00020858
Fungi|Mucoromycota|Mucoromycetes|Mucorales|Lentamycetaceae|Siepmannia|Siepmannia_pineti	0	0	0	0	0	2.31755e-05	2.31755e-05	0	0	0	0	0.00020858
Fungi|Mucoromycota|Mucoromycetes|Mucorales|Mucoraceae	2.31755e-05	0	0	4.6351e-05	9.2702e-05	0	2.31755e-05	0	0	0.000301282	0.000347633	0.00553895
Fungi|Mucoromycota|Mucoromycetes|Mucorales|Mucoraceae|Actinomucor	0	0	0	0	0	0	0	0	0	6.95265e-05	0.000115878	0.000231755
Fungi|Mucoromycota|Mucoromycetes|Mucorales|Mucoraceae|Apophysomyces	0	0	0	2.31755e-05	6.95265e-05	0	0	0	0	0	0.000115878	0
Fungi|Mucoromycota|Mucoromycetes|Mucorales|Mucoraceae|Apophysomyces|Apophysomyces_variabilis	0	0	0	2.31755e-05	6.95265e-05	0	0	0	0	0	0.000115878	0
Fungi|Mucoromycota|Mucoromycetes|Mucorales|Mucoraceae|Mucor	2.31755e-05	0	0	2.31755e-05	2.31755e-05	0	2.31755e-05	0	0	0.000231755	0.000115878	0.00530719
Fungi|Mucoromycota|Mucoromycetes|Mucorales|Mucoraceae|Mucor|Mucor_circinelloides	2.31755e-05	0	0	0	2.31755e-05	0	2.31755e-05	0	0	0.000185404	6.95265e-05	0.00530719
Fungi|Mucoromycota|Mucoromycetes|Mucorales|Rhizopodaceae	0.000347633	0	0.000185404	0	0	0	2.31755e-05	9.2702e-05	0.000162229	0	2.31755e-05	0
Fungi|Mucoromycota|Mucoromycetes|Mucorales|Rhizopodaceae|Rhizopus	0.000347633	0	0.000185404	0	0	0	2.31755e-05	9.2702e-05	0.000162229	0	2.31755e-05	0
Fungi|Mucoromycota|Mucoromycetes|Mucorales|Rhizopodaceae|Rhizopus|Rhizopus_arrhizus	0.000185404	0	4.6351e-05	0	0	0	0	4.6351e-05	0.000162229	0	0	0
Fungi|Mucoromycota|Mucoromycetes|Mucorales|Rhizopodaceae|Rhizopus|Rhizopus_microsporus	0.000162229	0	0.000139053	0	0	0	2.31755e-05	4.6351e-05	0	0	2.31755e-05	0
Fungi|Mucoromycota|Mucoromycetes|Mucorales|Saksenaeaceae	6.95265e-05	0	0	0	0	0	0	0	0	0	0	0
Fungi|Mucoromycota|Mucoromycetes|Mucorales|Saksenaeaceae|Saksenaea	6.95265e-05	0	0	0	0	0	0	0	0	0	0	0
Fungi|Mucoromycota|Mucoromycetes|Mucorales|Syncephalastraceae	0	0	0	0	0	0	0	0	0	4.6351e-05	2.31755e-05	0
Fungi|Mucoromycota|Mucoromycetes|Mucorales|Syncephalastraceae|Syncephalastrum	0	0	0	0	0	0	0	0	0	4.6351e-05	2.31755e-05	0
Fungi|Mucoromycota|Mucoromycetes|Mucorales|Syncephalastraceae|Syncephalastrum|Syncephalastrum_racemosum	0	0	0	0	0	0	0	0	0	4.6351e-05	2.31755e-05	0
Fungi|Olpidiomycota	0.00020858	0.000370808	0.000301282	0.000393984	0.00020858	0.000115878	4.6351e-05	0.000115878	0.000486686	0.00312869	0.00129783	0.00354585
Fungi|Olpidiomycota|Olpidiomycetes	0.00020858	0.000370808	0.000301282	0.000393984	0.00020858	0.000115878	4.6351e-05	0.000115878	0.000486686	0.00312869	0.00129783	0.00354585
Fungi|Olpidiomycota|Olpidiomycetes|Olpidiales	0.00020858	0.000370808	0.000301282	0.000393984	0.00020858	0.000115878	4.6351e-05	0.000115878	0.000486686	0.00312869	0.00129783	0.00354585
Fungi|Olpidiomycota|Olpidiomycetes|Olpidiales|Olpidiaceae	0.00020858	0.000370808	0.000301282	0.000324457	0.00020858	6.95265e-05	4.6351e-05	0.000115878	0.000440335	0.00312869	0.00129783	0.00354585
Fungi|Olpidiomycota|Olpidiomycetes|Olpidiales|Olpidiaceae|Olpidium	0.00020858	0.000370808	0.000301282	0.000324457	0.00020858	6.95265e-05	4.6351e-05	0.000115878	0.000440335	0.00312869	0.00129783	0.00354585
Fungi|Olpidiomycota|Olpidiomycetes|Olpidiales|Olpidiaceae|Olpidium|Olpidium_brassicae	4.6351e-05	2.31755e-05	0	0.000185404	4.6351e-05	4.6351e-05	2.31755e-05	0	9.2702e-05	0.000811143	0.000139053	0.000324457
Fungi|Olpidiomycota|Olpidiomycetes|Olpidiales|Olpidiaceae|Olpidium|Olpidium_virulentus	0.000162229	0.000347633	0.000301282	0.000139053	0.000162229	2.31755e-05	2.31755e-05	0.000115878	0.000347633	0.00231755	0.00115878	0.0032214
Fungi|Rozellomycota	0.000301282	2.31755e-05	0.000254931	0.00129783	0.000834318	0.00169181	0.00020858	4.6351e-05	0.000162229	0.00317504	0.00405571	0.00553895
Fungi|Rozellomycota|Microsporidea	0	0	0.000115878	2.31755e-05	0	0	0	0	0	0	0	4.6351e-05
Fungi|Rozellomycota|Microsporidea|Microsporidea_ord_Incertae_sedis	0	0	0.000115878	2.31755e-05	0	0	0	0	0	0	0	4.6351e-05
Fungi|Rozellomycota|Microsporidea|Microsporidea_ord_Incertae_sedis|Glugeidae	0	0	0.000115878	2.31755e-05	0	0	0	0	0	0	0	4.6351e-05
Fungi|Rozellomycota|Microsporidea|Microsporidea_ord_Incertae_sedis|Glugeidae|Loma	0	0	0.000115878	2.31755e-05	0	0	0	0	0	0	0	4.6351e-05
Fungi|Rozellomycota|Microsporidea|Microsporidea_ord_Incertae_sedis|Glugeidae|Loma|Loma_morhua	0	0	0.000115878	2.31755e-05	0	0	0	0	0	0	0	4.6351e-05
Fungi|Rozellomycota|Rozellomycotina_cls_Incertae_sedis	0.000301282	2.31755e-05	0.000139053	0.00127465	0.000834318	0.00169181	6.95265e-05	4.6351e-05	0	0.00317504	0.00405571	0.0054926
Fungi|Rozellomycota|Rozellomycotina_cls_Incertae_sedis|GS05	0.000301282	2.31755e-05	0.000139053	0.00127465	0.000834318	0.00169181	6.95265e-05	4.6351e-05	0	0.00317504	0.00405571	0.0054926
Fungi|Zoopagomycota	0.00020858	0	0.000185404	2.31755e-05	0.000162229	6.95265e-05	0	0	0	0.000231755	0.000139053	2.31755e-05
Fungi|Zoopagomycota|Zoopagomycetes	0.00020858	0	0.000185404	2.31755e-05	0.000162229	6.95265e-05	0	0	0	0.000231755	0.000139053	2.31755e-05
Fungi|Zoopagomycota|Zoopagomycetes|Zoopagales	0.00020858	0	0.000185404	2.31755e-05	0.000162229	6.95265e-05	0	0	0	0.000231755	0.000139053	2.31755e-05
Fungi|Zoopagomycota|Zoopagomycetes|Zoopagales|Piptocephalidaceae	0.00020858	0	0.000185404	2.31755e-05	0.000162229	6.95265e-05	0	0	0	0.000231755	0.000139053	2.31755e-05
Fungi|Zoopagomycota|Zoopagomycetes|Zoopagales|Piptocephalidaceae|Syncephalis	0.00020858	0	0.000185404	2.31755e-05	0.000162229	6.95265e-05	0	0	0	0.000231755	0.000139053	2.31755e-05

## Sheet: S10
Dataset S10 OTUs layout of all bacterial samples in each classfication level.
#OTU_num	T0a	T0b	T0c	T1a	T1b	T1c	T5a	T5b	T5c	T30a	T30b	T30c	Taxonomy
#Total_tag	110047	110151	110091	110077	110128	110184	110142	110082	110119	110147	110138	110129
#Uniq_tag	19208	14395	12519	17307	11417	14400	12538	12607	16001	13841	20315	22385
#Tax_tag	90839	95756	97572	92770	98711	95784	97604	97475	94118	96306	89823	87744
#Unclassified_tag	0	0	0	0	0	0	0	0	0	0	0	0
OTU_1	989	652	745	801	638	528	1036	1334	331	826	341	1327	k__Bacteria;p__Gemmatimonadetes;c__;o__;f__;g__;s__
OTU_2	53	38	27	68	15941	19	43	53	33	22	26	15	k__Bacteria;p__Firmicutes;c__Bacilli;o__Bacillales;f__Planococcaceae;g__Lysinibacillus
OTU_3	1067	806	778	730	478	667	488	506	295	563	321	422	k__Bacteria;p__Proteobacteria;c__Gammaproteobacteria;o__unidentified_Gammaproteobacteria;f__unidentified_Gammaproteobacteria;g__Steroidobacter;s__
OTU_4	431	657	651	635	878	1379	1089	1176	1401	1102	1131	1385	k__Bacteria;p__Rokubacteria;c__;o__;f__;g__;s__
OTU_5	132	398	437	449	288	241	503	504	273	709	296	597	k__Bacteria;p__Actinobacteria;c__unidentified_Actinobacteria;o__Micrococcales;f__Micrococcaceae
OTU_6	2	3	4	2094	547	450	1	4	1	5	3	3	k__Bacteria;p__Bacteroidetes;c__Bacteroidia;o__Sphingobacteriales;f__Sphingobacteriaceae;g__Sphingobacterium;s__Sphingobacterium_gobiense
OTU_7	6	2	4	1754	450	678	26	17	20	5	11	12	k__Bacteria;p__Proteobacteria;c__Gammaproteobacteria;o__Oceanospirillales;f__Halomonadaceae;g__Halomonas
OTU_8	373	214	254	579	284	373	283	274	162	140	113	325	k__Bacteria
OTU_9	437	345	480	549	455	448	528	572	479	255	266	419	k__Bacteria;p__Gemmatimonadetes;c__unidentified_Gemmatimonadetes;o__Gemmatimonadales;f__Gemmatimonadaceae
OTU_10	424	298	332	561	392	487	336	345	392	662	698	637	k__Bacteria;p__Gemmatimonadetes;c__unidentified_Gemmatimonadetes;o__Gemmatimonadales;f__Gemmatimonadaceae;g__;s__
OTU_11	812	693	716	567	488	538	695	796	359	639	339	402	k__Bacteria;p__Gemmatimonadetes;c__unidentified_Gemmatimonadetes;o__Gemmatimonadales;f__Gemmatimonadaceae
OTU_12	258	213	229	362	367	285	279	326	235	565	272	1061	k__Bacteria;p__Gemmatimonadetes;c__unidentified_Gemmatimonadetes;o__Gemmatimonadales;f__Gemmatimonadaceae;g__;s__
OTU_13	309	286	286	571	349	251	568	532	492	389	519	47	k__Bacteria;p__Nitrospirae;c__Nitrospira;o__Nitrospirales;f__Nitrospiraceae;g__unidentified_Nitrospiraceae;s__Nitrospira_japonica
OTU_14	717	432	526	653	436	512	370	463	263	613	373	1044	k__Bacteria;p__Proteobacteria;c__Gammaproteobacteria
OTU_15	462	635	615	524	378	469	699	728	719	582	489	710	k__Bacteria;p__Gemmatimonadetes;c__unidentified_Gemmatimonadetes;o__Gemmatimonadales;f__Gemmatimonadaceae;g__;s__
OTU_16	913	595	650	274	166	168	258	362	462	65	86	43	k__Bacteria;p__Proteobacteria;c__Gammaproteobacteria;o__Xanthomonadales;f__Xanthomonadaceae
OTU_17	159	91	141	431	291	302	404	334	427	147	255	83	k__Bacteria;p__Proteobacteria;c__Deltaproteobacteria;o__Myxococcales
OTU_18	64	91	80	227	284	314	509	476	695	279	253	78	k__Bacteria;p__Acidobacteria;c__unidentified_Acidobacteria;o__unidentified_Acidobacteria;f__Pyrinomonadaceae;g__;s__
OTU_19	507	488	525	459	342	396	349	350	324	339	371	164	k__Bacteria;p__Actinobacteria;c__Thermoleophilia;o__Solirubrobacterales;f__;g__;s__
OTU_20	61	285	302	165	507	698	698	1043	1208	343	406	332	k__Bacteria;p__Proteobacteria;c__Alphaproteobacteria;o__Sphingomonadales;f__Sphingomonadaceae;g__Sphingomonas
OTU_21	451	328	319	693	453	510	299	321	116	345	196	247	k__Bacteria;p__Proteobacteria;c__Gammaproteobacteria;o__unidentified_Gammaproteobacteria;f__unidentified_Gammaproteobacteria;g__Acidibacter;s__
OTU_22	261	259	180	462	332	389	314	101	100	377	104	355	k__Bacteria;p__Gemmatimonadetes;c__unidentified_Gemmatimonadetes;o__Gemmatimonadales;f__Gemmatimonadaceae;g__;s__
OTU_23	277	159	263	146	84	114	189	134	121	189	140	128	k__Bacteria;p__Acidobacteria;c__unidentified_Acidobacteria;o__unidentified_Acidobacteria;f__unidentified_Acidobacteria;g__unidentified_Acidobacteria
OTU_24	141	218	313	127	158	189	190	224	224	258	249	421	k__Bacteria;p__Proteobacteria;c__Alphaproteobacteria;o__Sphingomonadales;f__Sphingomonadaceae;g__Sphingomonas
OTU_25	166	95	152	234	126	165	132	144	131	161	162	228	k__Bacteria
OTU_26	264	288	360	288	360	413	412	528	455	295	218	208	k__Bacteria;p__Proteobacteria;c__Alphaproteobacteria;o__Sphingomonadales;f__Sphingomonadaceae;g__Altererythrobacter;s__
OTU_27	172	127	136	405	290	271	639	476	54	549	216	332	k__Bacteria;p__Acidobacteria;c__unidentified_Acidobacteria;o__unidentified_Acidobacteria;f__unidentified_Acidobacteria;g__Stenotrophobacter;s__
OTU_28	266	367	432	267	327	323	249	281	343	311	201	155	k__Bacteria;p__Proteobacteria;c__Alphaproteobacteria;o__unidentified_Alphaproteobacteria;f__unidentified_Alphaproteobacteria;g__Dongia;s__
OTU_29	348	239	236	123	88	129	150	162	160	254	246	330	k__Bacteria
OTU_30	268	230	258	263	140	286	369	290	357	567	638	1299	k__Bacteria;p__Acidobacteria;c__Holophagae;o__;f__;g__;s__
OTU_31	151	109	131	329	323	389	274	387	511	326	321	362	k__Bacteria;p__Gemmatimonadetes;c__unidentified_Gemmatimonadetes;o__Gemmatimonadales;f__Gemmatimonadaceae;g__;s__
OTU_32	583	488	555	168	123	81	103	111	162	307	370	90	k__Bacteria;p__Proteobacteria;c__Gammaproteobacteria;o__Xanthomonadales;f__Xanthomonadaceae
OTU_33	146	133	119	188	195	304	339	287	102	188	179	305	k__Bacteria;p__Acidobacteria;c__Holophagae;o__;f__;g__;s__
OTU_34	319	252	273	195	146	175	305	235	247	203	309	172	k__Bacteria;p__Proteobacteria;c__Deltaproteobacteria;o__Myxococcales;f__;g__;s__
OTU_35	152	78	99	224	101	209	207	181	200	160	153	277	k__Bacteria
OTU_36	456	362	436	519	292	249	389	456	294	333	345	195	k__Bacteria;p__Actinobacteria;c__unidentified_Actinobacteria;o__Frankiales;f__Geodermatophilaceae;g__Blastococcus;s__
OTU_37	230	309	280	93	105	139	95	102	72	228	238	110	k__Bacteria;p__Actinobacteria;c__Thermoleophilia;o__Gaiellales;f__Gaiellaceae;g__Gaiella;s__
OTU_38	191	138	147	172	208	298	321	264	193	233	197	456	k__Bacteria;p__Acidobacteria;c__Holophagae;o__;f__;g__;s__
OTU_39	619	477	400	79	80	71	164	155	132	81	125	62	k__Bacteria;p__Gemmatimonadetes;c__Longimicrobia;o__Longimicrobiales;f__Longimicrobiaceae;g__;s__
OTU_40	585	387	390	204	105	131	119	146	135	196	159	162	k__Bacteria;p__Actinobacteria;c__unidentified_Actinobacteria;o__Micrococcales;f__Microbacteriaceae;g__Agromyces;s__
OTU_41	56	42	34	199	176	183	189	214	196	49	35	49	k__Bacteria;p__Gemmatimonadetes;c__unidentified_Gemmatimonadetes;o__Gemmatimonadales;f__Gemmatimonadaceae;g__;s__
OTU_42	155	116	167	300	192	310	190	177	109	287	345	577	k__Bacteria;p__Acidobacteria;c__Holophagae;o__;f__;g__;s__
OTU_43	229	210	185	173	93	143	149	162	145	213	286	188	k__Bacteria;p__Actinobacteria;c__Thermoleophilia;o__Solirubrobacterales
OTU_44	148	188	191	137	188	231	347	414	376	389	335	539	k__Bacteria;p__Rokubacteria;c__;o__;f__;g__;s__
OTU_45	129	94	109	90	60	55	76	74	87	170	148	193	k__Bacteria;p__Chloroflexi;c__;o__;f__;g__;s__
OTU_46	241	535	593	508	647	749	1063	860	949	576	796	543	k__Bacteria;p__Acidobacteria
OTU_47	63	47	43	189	133	169	209	161	177	70	63	95	k__Bacteria;p__Bacteroidetes;c__Bacteroidia;o__Cytophagales;f__Hymenobacteraceae;g__Adhaeribacter
OTU_48	142	122	107	146	105	122	86	76	80	98	104	135	k__Bacteria;p__Gemmatimonadetes;c__;o__;f__;g__;s__
OTU_49	124	88	93	164	108	150	162	225	206	126	93	154	k__Bacteria;p__Gemmatimonadetes;c__unidentified_Gemmatimonadetes;o__Gemmatimonadales;f__Gemmatimonadaceae
OTU_50	96	370	402	68	113	178	189	104	158	319	392	157	k__Bacteria;p__Proteobacteria;c__Alphaproteobacteria;o__unidentified_Alphaproteobacteria;f__Geminicoccaceae;g__;s__
OTU_51	463	454	461	58	43	15	56	50	37	425	332	304	k__Bacteria;p__Actinobacteria;c__unidentified_Actinobacteria;o__Propionibacteriales;f__Propionibacteriaceae
OTU_52	66	136	109	175	163	176	242	221	297	223	272	100	k__Bacteria;p__Proteobacteria;c__Gammaproteobacteria;o__unidentified_Gammaproteobacteria;f__Nitrosomonadaceae;g__;s__
OTU_53	282	238	228	128	102	132	105	137	100	157	161	85	k__Bacteria;p__Actinobacteria;c__Thermoleophilia;o__Gaiellales;f__;g__;s__
OTU_54	519	502	375	360	274	172	270	314	334	277	410	31	k__Bacteria;p__Proteobacteria;c__Gammaproteobacteria
OTU_55	77	57	82	151	104	104	95	103	81	99	124	194	k__Bacteria;p__Actinobacteria;c__Acidimicrobiia;o__;f__;g__;s__
OTU_56	304	174	248	96	52	84	50	99	58	53	32	40	k__Bacteria;p__Proteobacteria;c__Gammaproteobacteria;o__unidentified_Gammaproteobacteria;f__unidentified_Gammaproteobacteria;g__Steroidobacter
OTU_57	122	121	103	258	177	197	288	179	226	104	123	156	k__Bacteria;p__Actinobacteria;c__;o__;f__;g__;s__
OTU_58	2	1	0	762	143	75	14	24	37	3	0	2	k__Bacteria;p__Bacteroidetes;c__Bacteroidia;o__Sphingobacteriales;f__Sphingobacteriaceae;g__Sphingobacterium;s__Sphingobacterium_sp_23D10-4-9
OTU_59	411	406	395	91	85	117	115	178	238	94	75	88	k__Bacteria;p__Gemmatimonadetes;c__unidentified_Gemmatimonadetes;o__Gemmatimonadales;f__Gemmatimonadaceae
OTU_60	732	1384	650	831	1048	1525	1234	355	646	721	275	397	k__Bacteria;p__Gemmatimonadetes;c__unidentified_Gemmatimonadetes;o__Gemmatimonadales;f__Gemmatimonadaceae;g__;s__
OTU_61	195	99	135	269	193	201	133	186	227	190	299	234	k__Bacteria;p__Verrucomicrobia;c__Verrucomicrobiae
OTU_62	333	259	256	105	67	60	101	115	52	214	191	201	k__Bacteria;p__Actinobacteria;c__unidentified_Actinobacteria;o__Propionibacteriales;f__Nocardioidaceae;g__Marmoricola
OTU_63	32	33	33	89	121	285	333	150	289	59	58	51	k__Bacteria;p__Planctomycetes;c__Phycisphaerae;o__Tepidisphaerales;f__;g__;s__
OTU_64	108	98	126	93	86	133	203	255	325	261	200	309	k__Bacteria;p__Gemmatimonadetes;c__unidentified_Gemmatimonadetes;o__Gemmatimonadales;f__Gemmatimonadaceae
OTU_65	21	25	13	160	87	161	270	293	310	47	34	43	k__Bacteria;p__Gemmatimonadetes;c__unidentified_Gemmatimonadetes;o__Gemmatimonadales;f__Gemmatimonadaceae;g__;s__
OTU_66	31	52	50	83	82	153	155	135	144	221	188	236	k__Bacteria;p__Gemmatimonadetes;c__unidentified_Gemmatimonadetes;o__Gemmatimonadales;f__Gemmatimonadaceae
OTU_67	186	126	124	349	252	259	311	358	378	324	438	495	k__Bacteria;p__Proteobacteria;c__Deltaproteobacteria;o__;f__;g__;s__
OTU_68	338	273	293	210	177	126	216	211	174	189	161	315	k__Bacteria;p__Bacteroidetes;c__Bacteroidia;o__Cytophagales;f__Microscillaceae;g__;s__
OTU_69	196	340	414	151	185	249	43	52	81	37	68	10	k__Bacteria;p__Proteobacteria;c__Alphaproteobacteria
OTU_70	81	103	146	223	156	286	198	233	224	118	70	222	k__Bacteria;p__Bacteroidetes;c__Bacteroidia;o__Chitinophagales;f__Saprospiraceae;g__;s__
OTU_71	227	146	173	125	94	76	148	104	34	104	37	100	k__Bacteria;p__Chloroflexi
OTU_72	13	159	120	22	113	270	147	150	136	188	151	58	k__Bacteria;p__Proteobacteria;c__Alphaproteobacteria;o__Rhizobiales;f__unidentified_Rhizobiales;g__Nordella;s__
OTU_73	216	168	168	126	54	79	102	116	115	172	172	171	k__Bacteria;p__Actinobacteria;c__Acidimicrobiia;o__Actinomarinales;f__;g__;s__
OTU_74	211	291	342	226	302	416	400	578	601	204	216	252	k__Bacteria;p__Proteobacteria;c__Alphaproteobacteria;o__Sphingomonadales;f__Sphingomonadaceae;g__Sphingomonas
OTU_75	68	150	149	111	176	243	211	226	237	231	185	172	k__Bacteria;p__Acidobacteria;c__unidentified_Acidobacteria;o__unidentified_Acidobacteria;f__unidentified_Acidobacteria;g__unidentified_Acidobacteria
OTU_76	375	261	291	155	102	88	51	90	65	227	194	164	k__Bacteria;p__Bacteroidetes;c__Bacteroidia;o__Cytophagales;f__Microscillaceae;g__Chryseolinea;s__
OTU_77	70	59	84	273	198	198	122	190	48	145	70	121	k__Bacteria;p__Proteobacteria;c__Gammaproteobacteria;o__Xanthomonadales;f__Xanthomonadaceae;g__Arenimonas;s__
OTU_78	139	194	147	183	80	86	367	474	333	140	280	144	k__Bacteria;p__Proteobacteria;c__Gammaproteobacteria;o__Pseudomonadales;f__Pseudomonadaceae;g__Pseudomonas;s__Pseudomonas_frederiksbergensis
OTU_79	171	346	213	39	117	157	122	80	101	222	245	45	k__Bacteria;p__Actinobacteria;c__Thermoleophilia;o__Gaiellales;f__;g__;s__
OTU_80	33	52	66	94	103	140	153	149	172	116	91	76	k__Bacteria;p__Gemmatimonadetes;c__unidentified_Gemmatimonadetes;o__Gemmatimonadales;f__Gemmatimonadaceae
OTU_81	205	268	197	231	187	137	461	603	685	190	151	119	k__Bacteria;p__Proteobacteria;c__Gammaproteobacteria;o__unidentified_Gammaproteobacteria;f__Nitrosomonadaceae;g__;s__
OTU_82	213	111	118	215	61	145	138	99	55	95	59	83	k__Bacteria;p__Actinobacteria;c__unidentified_Actinobacteria;o__Propionibacteriales;f__Nocardioidaceae;g__Aeromicrobium;s__
OTU_83	164	293	165	200	180	121	359	326	406	221	123	118	k__Bacteria;p__Proteobacteria;c__Gammaproteobacteria;o__unidentified_Gammaproteobacteria;f__Nitrosomonadaceae;g__;s__
OTU_84	60	35	37	203	113	150	139	163	189	195	191	340	k__Bacteria;p__Bacteroidetes;c__Bacteroidia;o__Chitinophagales;f__Saprospiraceae;g__;s__
OTU_85	170	176	207	162	189	238	190	194	247	551	485	71	k__Bacteria;p__Acidobacteria;c__unidentified_Acidobacteria;o__unidentified_Acidobacteria;f__Pyrinomonadaceae
OTU_86	109	211	180	91	84	92	47	57	57	73	81	21	k__Bacteria;p__Proteobacteria;c__Alphaproteobacteria;o__Rhizobiales;f__Hyphomicrobiaceae;g__Pedomicrobium;s__
OTU_87	6	99	96	18	263	182	572	422	117	243	220	54	k__Bacteria;p__Acidobacteria
OTU_88	106	105	82	169	115	164	230	144	184	157	165	258	k__Bacteria;p__Planctomycetes;c__Phycisphaerae;o__Tepidisphaerales;f__;g__;s__
OTU_89	31	64	45	83	84	65	153	177	195	92	130	107	k__Bacteria;p__Bacteroidetes;c__Bacteroidia;o__Chitinophagales;f__Chitinophagaceae;g__Flavitalea;s__
OTU_90	185	123	121	145	96	120	72	60	18	201	51	284	k__Bacteria;p__Proteobacteria;c__Gammaproteobacteria;o__unidentified_Gammaproteobacteria
OTU_91	62	117	87	67	105	112	68	70	83	165	165	123	k__Bacteria;p__Proteobacteria;c__Alphaproteobacteria;o__Rhizobiales;f__Xanthobacteraceae
OTU_92	23	19	23	227	150	155	101	74	88	2	8	13	k__Bacteria
OTU_93	258	447	460	124	134	261	247	258	187	369	287	307	k__Bacteria;p__Chloroflexi;c__;o__;f__;g__;s__
OTU_94	165	156	106	252	163	264	162	205	60	148	90	228	k__Bacteria;p__Proteobacteria;c__Gammaproteobacteria;o__unidentified_Gammaproteobacteria;f__unidentified_Gammaproteobacteria;g__Acidibacter;s__
OTU_95	308	216	187	114	77	78	85	87	58	260	179	201	k__Bacteria;p__Actinobacteria;c__unidentified_Actinobacteria;o__Propionibacteriales;f__Nocardioidaceae;g__Nocardioides
OTU_96	91	125	54	123	209	163	200	50	33	35	0	37	k__Bacteria;p__Gemmatimonadetes;c__unidentified_Gemmatimonadetes;o__Gemmatimonadales;f__Gemmatimonadaceae;g__;s__
OTU_97	47	49	55	60	75	120	97	103	113	292	270	361	k__Bacteria;p__Gemmatimonadetes;c__unidentified_Gemmatimonadetes;o__Gemmatimonadales;f__Gemmatimonadaceae;g__;s__
OTU_98	4	2	4	70	68	120	174	224	175	7	2	6	k__Bacteria;p__Proteobacteria;c__Alphaproteobacteria;o__Sphingomonadales;f__Sphingomonadaceae
OTU_99	98	90	20	80	73	89	84	72	54	115	189	72	k__Bacteria;p__Proteobacteria;c__Deltaproteobacteria;o__;f__;g__;s__
OTU_100	135	54	119	123	88	120	52	43	112	49	73	105	k__Bacteria;p__Firmicutes;c__Bacilli;o__Lactobacillales;f__Enterococcaceae;g__Enterococcus;s__Enterococcus_durans
OTU_101	87	327	374	6	54	92	68	58	71	22	16	3	k__Bacteria;p__Proteobacteria;c__Alphaproteobacteria;o__unidentified_Alphaproteobacteria;f__Kiloniellaceae;g__Pelagibius;s__
OTU_102	83	498	533	205	701	967	960	1142	1031	660	600	464	k__Bacteria;p__Proteobacteria;c__Alphaproteobacteria;o__Sphingomonadales;f__Sphingomonadaceae;g__Sphingomonas
OTU_103	74	250	229	221	502	719	713	625	916	393	241	94	k__Bacteria;p__Acidobacteria;c__unidentified_Acidobacteria;o__unidentified_Acidobacteria;f__Pyrinomonadaceae;g__;s__
OTU_104	109	44	60	101	49	67	158	123	105	39	54	42	k__Bacteria;p__Acidobacteria;c__unidentified_Acidobacteria;o__unidentified_Acidobacteria;f__unidentified_Acidobacteria;g__unidentified_Acidobacteria;s__Acidobacteria_bacterium_RBG_16_70_10
OTU_105	48	67	63	99	95	155	76	74	53	94	83	152	k__Bacteria;p__Acidobacteria;c__Holophagae;o__;f__;g__;s__
OTU_106	22	50	58	109	152	221	211	219	353	46	50	19	k__Bacteria;p__Acidobacteria;c__unidentified_Acidobacteria;o__unidentified_Acidobacteria;f__Pyrinomonadaceae;g__unidentified_Pyrinomonadaceae;s__uncultivated_soil_bacterium_clone_S027
OTU_107	183	158	190	92	80	104	103	98	106	446	561	332	k__Bacteria
OTU_108	100	84	72	147	80	62	97	87	58	114	106	74	k__Bacteria;p__Actinobacteria;c__unidentified_Actinobacteria;o__Propionibacteriales;f__Nocardioidaceae;g__Nocardioides
OTU_109	137	111	87	116	84	87	70	64	34	52	26	62	k__Bacteria;p__Gemmatimonadetes;c__unidentified_Gemmatimonadetes;o__Gemmatimonadales;f__Gemmatimonadaceae;g__;s__
OTU_110	35	164	135	24	95	202	159	117	152	226	178	16	k__Bacteria;p__Actinobacteria;c__Thermoleophilia;o__Gaiellales;f__Gaiellaceae;g__Gaiella;s__
OTU_111	196	182	177	65	67	71	48	76	74	45	60	32	k__Bacteria;p__Proteobacteria;c__Alphaproteobacteria;o__Rhizobiales;f__Xanthobacteraceae;g__;s__
OTU_112	24	48	49	59	133	130	179	148	143	546	304	255	k__Bacteria;p__Acidobacteria;c__unidentified_Acidobacteria;o__unidentified_Acidobacteria;f__unidentified_Acidobacteria;g__unidentified_Acidobacteria;s__Acidobacteria_bacterium_SCN_69-37
OTU_113	103	155	142	67	120	179	195	206	160	97	105	53	k__Bacteria;p__Actinobacteria;c__Thermoleophilia;o__Gaiellales;f__Gaiellaceae;g__Gaiella;s__
OTU_114	28	116	105	58	68	108	154	189	240	170	127	93	k__Bacteria;p__Gemmatimonadetes;c__unidentified_Gemmatimonadetes;o__Gemmatimonadales;f__Gemmatimonadaceae
OTU_115	139	93	146	89	68	41	66	89	148	63	100	18	k__Bacteria;p__Proteobacteria;c__Gammaproteobacteria;o__Xanthomonadales;f__Xanthomonadaceae;g__Arenimonas
OTU_116	12	48	60	27	102	28	180	226	700	121	229	23	k__Bacteria;p__Proteobacteria;c__Alphaproteobacteria;o__unidentified_Alphaproteobacteria;f__unidentified_Alphaproteobacteria
OTU_117	56	47	50	90	58	67	21	20	26	91	95	90	k__Bacteria;p__Gemmatimonadetes;c__;o__;f__;g__;s__
OTU_118	120	71	72	134	91	126	145	104	148	119	97	131	k__Bacteria;p__Planctomycetes;c__Phycisphaerae;o__Tepidisphaerales;f__;g__;s__
OTU_119	38	20	31	61	49	56	128	126	64	40	24	55	k__Bacteria;p__Gemmatimonadetes;c__unidentified_Gemmatimonadetes;o__Gemmatimonadales;f__Gemmatimonadaceae;g__Gemmatimonas
OTU_120	1	0	1	151	191	134	41	50	24	0	1	0	k__Bacteria;p__Bacteroidetes;c__Bacteroidia;o__Sphingobacteriales;f__Sphingobacteriaceae;g__Sphingobacterium;s__Sphingobacterium_multivorum
OTU_121	39	65	79	64	132	141	113	73	104	89	85	41	k__Bacteria;p__Proteobacteria;c__Alphaproteobacteria;o__Rhizobiales;f__Xanthobacteraceae
OTU_122	129	110	165	72	67	65	10	18	22	8	10	6	k__Bacteria
OTU_123	192	362	307	115	152	194	226	178	68	404	248	105	k__Bacteria;p__Chloroflexi;c__;o__;f__;g__;s__
OTU_124	189	130	118	28	35	32	8	13	11	4	3	5	k__Bacteria;p__Gemmatimonadetes;c__unidentified_Gemmatimonadetes;o__Gemmatimonadales;f__Gemmatimonadaceae
OTU_125	40	129	81	53	110	145	206	197	234	97	160	79	k__Bacteria;p__Proteobacteria;c__Deltaproteobacteria;o__Myxococcales;f__Haliangiaceae;g__Haliangium;s__
OTU_126	259	271	214	281	205	165	223	237	192	245	255	248	k__Bacteria;p__Actinobacteria;c__Thermoleophilia;o__;f__;g__;s__
[truncated: 6,822 more rows]

[truncated: 7 more sheets: S11, S12, S13, S14, S15, S16, S17]
